# Supplementary material for: An MSC2 Promoter-lacZ Fusion Gene Reveals Zinc-Responsive Changes in Sites of Transcription Initiation That Occur across the Yeast Genome
Source: PLoS One. 2016 Sep 22;11(9):e0163256. doi: 10.1371/journal.pone.0163256 (PMC5033525; doi:10.1371/journal.pone.0163256)
Supplement: S1 Table — Transcription start sites in the yeast genome mapped in zinc-replete (ZnR, 8 x 106 total tags) and zinc-deficient (ZnD, 6 x 106 total tags) cells. Coordinates refer to the nucleotide position of the mRNA 5’ end on the corresponding chromosome and the number of reads for each site are normalized to 107 tags. (XLSX) [file pone.0163256.s001.xlsx]

## Sheet: ZnR +ve strand
chromosome	co-ordinate	# reads
1	6559	1.14627
1	6715	4.58508
1	9327	1.14627
1	9361	3.43881
1	11313	2.29254
1	11329	6.87762
1	11345	4.58508
1	11482	3.43881
1	17004	3.43881
1	18006	6.87762
1	21363	8.02389
1	23774	1.14627
1	23792	3.43881
1	23817	1.14627
1	24351	5.73135
1	24660	8.02389
1	24838	73.3613
1	24841	3.43881
1	24846	5.73135
1	24895	2.29254
1	24904	9.17016
1	24909	21.7791
1	24914	4.58508
1	24930	6.87762
1	24946	21.7791
1	24959	14.9015
1	24965	1.14627
1	24973	4.58508
1	24974	2.29254
1	24994	20.6329
1	25000	2.29254
1	25010	12.609
1	25024	9.17016
1	30060	1.14627
1	31193	17.194
1	31225	5.73135
1	31238	3.43881
1	31242	48.1433
1	31243	4.58508
1	31245	5.73135
1	31246	6.87762
1	31247	2.29254
1	31248	1.14627
1	31251	2.29254
1	31252	10.3164
1	31304	3.43881
1	31307	1.14627
1	31317	1.14627
1	31320	12.609
1	31325	1.14627
1	31334	2.29254
1	31340	1.14627
1	31465	2.29254
1	31493	9.17016
1	31511	1.14627
1	31513	5.73135
1	31517	1.14627
1	31519	4.58508
1	31521	49.2896
1	31525	2.29254
1	31529	3.43881
1	31536	1.14627
1	31539	1.14627
1	31542	1.14627
1	31713	11.4627
1	31715	3.43881
1	31718	6.87762
1	31723	17.194
1	31726	12.609
1	31732	11.4627
1	31736	2.29254
1	31748	3.43881
1	32689	1.14627
1	33247	1.14627
1	33345	6.87762
1	33359	5.73135
1	33410	1.14627
1	33626	1.14627
1	33727	1.14627
1	33827	1.14627
1	33872	1.14627
1	34003	2.29254
1	34219	9.17016
1	34282	5.73135
1	34678	6.87762
1	35065	5.73135
1	35070	1.14627
1	35084	1.14627
1	35094	2.29254
1	35097	8.02389
1	35099	9.17016
1	35103	58.4598
1	35106	2.29254
1	35107	153.6
1	35114	1.14627
1	35118	1.14627
1	35135	2.29254
1	35136	1.14627
1	35140	1.14627
1	35147	3.43881
1	35166	1.14627
1	35546	6.87762
1	35551	1.14627
1	35605	2.29254
1	35734	8.02389
1	35751	1.14627
1	36498	3.43881
1	36507	4.58508
1	36511	1.14627
1	36518	13.7552
1	36519	4.58508
1	36525	11.4627
1	36526	8.02389
1	36527	1.14627
1	36528	11.4627
1	36535	6.87762
1	36547	2.29254
1	36553	11.4627
1	36556	8.02389
1	36557	1.14627
1	36559	49.2896
1	36562	1.14627
1	36564	4.58508
1	36566	1.14627
1	36567	13.7552
1	36571	3.43881
1	36581	20.6329
1	36587	3.43881
1	37378	2.29254
1	37380	72.215
1	37382	4.58508
1	37392	26.3642
1	37396	22.9254
1	37403	1.14627
1	37405	36.6806
1	37406	4.58508
1	37407	11.4627
1	37408	3.43881
1	37410	4.58508
1	37411	2.29254
1	37415	150.161
1	37416	3.43881
1	37417	2.29254
1	37419	3.43881
1	37420	8.02389
1	37422	18.3403
1	37433	1.14627
1	37434	2.29254
1	37451	4.58508
1	37452	9.17016
1	37493	1.14627
1	37506	2.29254
1	37617	2.29254
1	38009	3.43881
1	39187	1.14627
1	39202	2.29254
1	39205	8.02389
1	39207	3.43881
1	39208	8.02389
1	39234	1.14627
1	39240	6.87762
1	39242	10.3164
1	39248	1.14627
1	39253	2.29254
1	39257	1.14627
1	39259	13.7552
1	39271	2.29254
1	39279	4.58508
1	39547	1.14627
1	40376	4.58508
1	40840	1.14627
1	40841	3.43881
1	41291	2.29254
1	41686	8.02389
1	42106	1.14627
1	42134	6.87762
1	42142	21.7791
1	42145	6.87762
1	42148	16.0478
1	42149	1.14627
1	42151	12.609
1	42153	2.29254
1	42154	18.3403
1	42155	87.1165
1	42157	8.02389
1	42158	21.7791
1	42161	8.02389
1	42162	3.43881
1	42163	3.43881
1	42164	4.58508
1	42167	9.17016
1	42168	20.6329
1	42170	88.2628
1	42171	13.7552
1	42172	25.2179
1	42174	12.609
1	42175	2.29254
1	42177	79.0926
1	42181	1.14627
1	42182	9.17016
1	42185	3.43881
1	42188	11.4627
1	42191	35.5344
1	42202	10.3164
1	42203	37.8269
1	42205	18.3403
1	42206	6.87762
1	42207	5.73135
1	42212	53.8747
1	42218	1.14627
1	42221	1.14627
1	42399	3.43881
1	45753	3.43881
1	45759	3.43881
1	45805	6.87762
1	45810	1.14627
1	45891	1.14627
1	45899	1.14627
1	48496	16.0478
1	48497	1.14627
1	48508	2.29254
1	48511	8.02389
1	48514	3.43881
1	48518	3.43881
1	48534	19.4866
1	48539	6.87762
1	48542	41.2657
1	48550	2.29254
1	48555	24.0717
1	48557	2.29254
1	48559	2.29254
1	48564	19.4866
1	48567	4.58508
1	48579	2.29254
1	48583	1.14627
1	48590	1.14627
1	48624	5.73135
1	48629	1.14627
1	48707	2.29254
1	48785	2.29254
1	48788	2.29254
1	48857	2.29254
1	54221	1.14627
1	54918	2.29254
1	56565	3.43881
1	56619	3.43881
1	57425	2.29254
1	57432	3.43881
1	57435	1.14627
1	57436	4.58508
1	57444	5.73135
1	57446	13.7552
1	57448	5.73135
1	57462	2.29254
1	57465	1.14627
1	57469	9.17016
1	57470	20.6329
1	57471	1.14627
1	57474	4.58508
1	57475	3.43881
1	57477	2.29254
1	57478	6.87762
1	57479	11.4627
1	57481	12.609
1	57484	74.5075
1	57487	49.2896
1	57490	173.087
1	57493	32.0956
1	57495	3.43881
1	57496	76.8001
1	57497	4.58508
1	57500	38.9732
1	57501	2.29254
1	57502	1.14627
1	57504	8.02389
1	57506	2.29254
1	57508	1.14627
1	57509	2.29254
1	57510	4.58508
1	57511	6.87762
1	57514	2.29254
1	57517	134.114
1	57520	22.9254
1	57524	14.9015
1	57532	26.3642
1	61259	2.29254
1	61261	16.0478
1	61263	1.14627
1	61265	10.3164
1	61269	49.2896
1	61270	2.29254
1	61271	6.87762
1	61274	60.7523
1	61279	11.4627
1	61282	76.8001
1	61284	1.14627
1	61285	1.14627
1	61287	103.164
1	61289	1.14627
1	61290	11.4627
1	61292	1.14627
1	61294	25.2179
1	61296	1.14627
1	61297	1.14627
1	61300	127.236
1	61304	5.73135
1	61306	2.29254
1	61316	6.87762
1	61318	1.14627
1	61330	1.14627
1	61482	2.29254
1	61499	2.29254
1	61506	1.14627
1	61516	1.14627
1	61526	1.14627
1	61550	2.29254
1	61578	1.14627
1	61589	1.14627
1	61599	1.14627
1	61602	2.29254
1	61654	3.43881
1	61655	2.29254
1	61658	2.29254
1	61968	1.14627
1	62117	3.43881
1	62166	1.14627
1	62241	1.14627
1	62762	1.14627
1	62763	4.58508
1	62765	5.73135
1	62776	16.0478
1	63020	1.14627
1	64529	3.43881
1	65300	3.43881
1	65502	4.58508
1	67690	3.43881
1	69988	1.14627
1	70291	4.58508
1	70322	2.29254
1	70325	2.29254
1	70330	4.58508
1	70343	1.14627
1	70433	2.29254
1	70438	8.02389
1	70483	5.73135
1	71644	14.9015
1	71649	1.14627
1	71653	1.14627
1	71656	3.43881
1	71657	4.58508
1	71670	6.87762
1	71673	5.73135
1	71680	12.609
1	71686	1.14627
1	71696	4.58508
1	71711	2.29254
1	71717	3.43881
1	71719	2.29254
1	71722	3.43881
1	71729	12.609
1	71739	6.87762
1	71745	20.6329
1	71746	2.29254
1	71749	2.29254
1	71751	71.0687
1	71752	3.43881
1	71753	28.6567
1	71756	176.526
1	71757	2.29254
1	71758	22.9254
1	71759	2236.37
1	71760	1.14627
1	71762	19.4866
1	71763	26.3642
1	71764	11.4627
1	71767	10.3164
1	71768	80.2389
1	71770	12.609
1	71771	1.14627
1	71776	1.14627
1	71777	91.7016
1	71779	3.43881
1	71780	166.209
1	71783	33.2418
1	71785	10.3164
1	71788	3.43881
1	71794	3.43881
1	71864	9.17016
1	72724	3.43881
1	73478	1.14627
1	73872	3.43881
1	73903	3.43881
1	73904	1.14627
1	73932	1.14627
1	73935	3.43881
1	76335	4.58508
1	76338	14.9015
1	76340	6.87762
1	76342	4.58508
1	76344	34.3881
1	76354	6.87762
1	76356	4.58508
1	76364	27.5105
1	76368	14.9015
1	76369	5.73135
1	76370	217.791
1	76371	244.155
1	76372	2.29254
1	76373	1.14627
1	76375	1.14627
1	76377	171.94
1	76384	496.335
1	76385	5.73135
1	76386	20.6329
1	76387	2.29254
1	76388	36.6806
1	76389	29.803
1	76390	11.4627
1	76391	2.29254
1	76392	4988.57
1	76393	159.332
1	76394	48.1433
1	76395	147.869
1	76396	46.9971
1	76397	11.4627
1	76398	17.194
1	76399	5.73135
1	76400	29.803
1	76401	12370.5
1	76402	18.3403
1	76404	49.2896
1	76405	2677.69
1	76406	11.4627
1	76407	4.58508
1	76408	4.58508
1	76411	83.6777
1	76414	187.988
1	76415	1.14627
1	76418	35.5344
1	76419	3.43881
1	76420	1.14627
1	76422	185.696
1	76423	4.58508
1	76424	1.14627
1	76426	16.0478
1	76427	2.29254
1	76429	1.14627
1	76432	12.609
1	76433	16.0478
1	76435	2.29254
1	76442	1.14627
1	76452	13.7552
1	76454	1.14627
1	76462	16.0478
1	76476	3.43881
1	76511	1.14627
1	76611	2.29254
1	76642	1.14627
1	76651	2.29254
1	76652	1.14627
1	76657	1.14627
1	76658	1.14627
1	76660	1.14627
1	76663	1.14627
1	76722	8.02389
1	76723	5.73135
1	76745	1.14627
1	76771	2.29254
1	76911	3.43881
1	76930	6.87762
1	76952	4.58508
1	76960	2.29254
1	76968	1.14627
1	76979	3.43881
1	76986	3.43881
1	77003	1.14627
1	77008	1.14627
1	77014	2.29254
1	77031	2.29254
1	77033	3.43881
1	77049	3.43881
1	77052	1.14627
1	77056	1.14627
1	77057	10.3164
1	77059	10.3164
1	77078	2.29254
1	77091	6.87762
1	77113	1.14627
1	77141	1.14627
1	77148	1.14627
1	77151	1.14627
1	77152	3.43881
1	77156	1.14627
1	77159	4.58508
1	77160	5.73135
1	77161	5.73135
1	77163	2.29254
1	77164	3.43881
1	77165	3.43881
1	77166	5.73135
1	77238	1.14627
1	77278	11.4627
1	77328	2.29254
1	77330	8.02389
1	77357	11.4627
1	77365	1.14627
1	77385	1.14627
1	77403	2.29254
1	77433	11.4627
1	77435	1.14627
1	77475	3.43881
1	78504	2.29254
1	78970	9.17016
1	78971	2.29254
1	78973	2.29254
1	79032	2.29254
1	79036	4.58508
1	79645	3.43881
1	79656	1.14627
1	79659	16.0478
1	79669	4.58508
1	79674	95.1404
1	79678	53.8747
1	79684	49.2896
1	79686	4.58508
1	79688	1.14627
1	79689	165.063
1	79690	5.73135
1	79693	1.14627
1	79695	41.2657
1	79700	119.212
1	79705	1.14627
1	79708	17.194
1	79709	9.17016
1	79714	3.43881
1	79718	6.87762
1	79862	1.14627
1	79887	1.14627
1	79960	2.29254
1	80117	6.87762
1	82662	2.29254
1	82665	9.17016
1	82667	8.02389
1	82670	3.43881
1	82673	1.14627
1	82679	2.29254
1	82680	1.14627
1	82681	1.14627
1	82683	28.6567
1	82685	90.5553
1	82686	92.8479
1	82687	265.935
1	82688	246.448
1	82689	1.14627
1	82690	1.14627
1	82691	1.14627
1	82692	1.14627
1	82693	5.73135
1	82694	4.58508
1	82696	179.964
1	82697	3.43881
1	82698	29.803
1	82699	1.14627
1	82701	914.723
1	82702	30.9493
1	82703	202.89
1	82704	314.078
1	82705	1.14627
1	82708	1.14627
1	82711	35.5344
1	82716	1.14627
1	82717	3.43881
1	82724	17.194
1	82725	12.609
1	82726	20.6329
1	82728	135.26
1	82730	4.58508
1	82732	3.43881
1	82733	10.3164
1	82734	1.14627
1	82739	5.73135
1	82741	3.43881
1	82745	1.14627
1	82747	2.29254
1	82753	14.9015
1	82755	3.43881
1	82757	12.609
1	82759	10.3164
1	82763	3.43881
1	82766	32.0956
1	82767	1.14627
1	82769	4.58508
1	82908	1.14627
1	82921	3.43881
1	82932	4.58508
1	82938	4.58508
1	82952	5.73135
1	82954	2.29254
1	82966	1.14627
1	82967	6.87762
1	82974	2.29254
1	82983	5.73135
1	83014	1.14627
1	83057	8.02389
1	83071	1.14627
1	87219	2.29254
1	87237	8.02389
1	87250	96.2867
1	87252	65.3374
1	87253	107.749
1	87254	29.803
1	87257	1.14627
1	87259	347.32
1	87260	12.609
1	87261	615.547
1	87262	8.02389
1	87263	24.0717
1	87264	2741.88
1	87265	2.29254
1	87268	26.3642
1	87269	8.02389
1	87270	92.8479
1	87273	6.87762
1	87275	2.29254
1	87279	61.8986
1	87282	2.29254
1	87294	2.29254
1	87331	8.02389
1	87398	1.14627
1	87501	8.02389
1	92404	1.14627
1	92409	1.14627
1	92412	1.14627
1	92430	4.58508
1	92831	5.73135
1	92835	2.29254
1	92836	4.58508
1	92849	19.4866
1	92852	8.02389
1	92854	5.73135
1	92859	2.29254
1	92865	3.43881
1	92873	4.58508
1	92882	4.58508
1	92885	19.4866
1	92893	10.3164
1	92899	13.7552
1	92916	8.02389
1	92917	4.58508
1	92948	3.43881
1	94085	3.43881
1	94204	1.14627
1	94278	2.29254
1	94298	2.29254
1	94310	6.87762
1	94321	13.7552
1	94549	4.58508
1	94569	3.43881
1	94579	1.14627
1	94591	11.4627
1	94593	9.17016
1	94595	91.7016
1	94596	1.14627
1	94597	13.7552
1	94598	11.4627
1	94599	6.87762
1	94600	17.194
1	94603	2.29254
1	94605	2.29254
1	94606	1.14627
1	94607	275.105
1	94608	4.58508
1	94610	17.194
1	94612	1.14627
1	94615	27.5105
1	94617	5.73135
1	94618	11.4627
1	94619	5.73135
1	94620	1.14627
1	94625	26.3642
1	94631	12.609
1	94632	11.4627
1	94634	4.58508
1	94638	5.73135
1	94639	1.14627
1	94640	1.14627
1	94641	4.58508
1	94642	5.73135
1	94646	34.3881
1	94649	4.58508
1	94655	3.43881
1	94661	1.14627
1	94680	4.58508
1	94682	3.43881
1	94684	1.14627
1	94692	6.87762
1	94695	3.43881
1	94710	1.14627
1	95080	3.43881
1	95129	10.3164
1	95161	4.58508
1	99524	1.14627
1	99620	5.73135
1	109667	1.14627
1	110593	2.29254
1	110630	3.43881
1	110646	1.14627
1	110647	2.29254
1	110651	1.14627
1	110656	20.6329
1	110660	3.43881
1	110664	1.14627
1	110703	2.29254
1	114786	1.14627
1	114788	1.14627
1	114791	2.29254
1	114800	10.3164
1	114803	11.4627
1	114809	13.7552
1	114811	4.58508
1	114818	5.73135
1	114824	2.29254
1	114826	8.02389
1	114828	8.02389
1	114858	2.29254
1	114862	6.87762
1	114871	1.14627
1	115123	2.29254
1	116062	2.29254
1	118404	2.29254
1	119858	2.29254
1	119867	3.43881
1	119872	3.43881
1	119891	1.14627
1	119998	1.14627
1	120227	1.14627
1	120286	2.29254
1	124773	3.43881
1	124782	13.7552
1	124783	1.14627
1	124786	16.0478
1	124789	34.3881
1	124792	140.991
1	124795	14.9015
1	124798	143.284
1	124801	36.6806
1	124806	3.43881
1	124815	2.29254
1	124834	6.87762
1	124838	4.58508
1	124842	3.43881
1	126101	4.58508
1	126250	3.43881
1	128150	5.73135
1	129143	2.29254
1	129202	2.29254
1	129205	1.14627
1	129208	14.9015
1	129209	1.14627
1	129210	97.4329
1	129216	19.4866
1	129219	1.14627
1	129221	5.73135
1	129222	1.14627
1	129223	14.9015
1	129224	10.3164
1	129225	3.43881
1	129226	8.02389
1	129227	9.17016
1	129228	40.1194
1	129229	80.2389
1	129230	10.3164
1	129231	291.153
1	129232	374.83
1	129233	2.29254
1	129234	19.4866
1	129236	324.394
1	129237	1.14627
1	129238	245.302
1	129240	196.012
1	129241	26.3642
1	129242	1.14627
1	129244	175.379
1	129245	5.73135
1	129246	22.9254
1	129249	73.3613
1	129250	21.7791
1	129252	149.015
1	129254	79.0926
1	129256	5.73135
1	129263	1.14627
1	129272	1.14627
1	129277	1.14627
1	129280	2.29254
1	129287	5.73135
1	129297	3.43881
1	129376	4.58508
1	129378	5.73135
1	129402	5.73135
1	129429	3.43881
1	129430	2.29254
1	129441	8.02389
1	130686	18.3403
1	130690	8.02389
1	130701	2.29254
1	130715	5.73135
1	130716	9.17016
1	130723	1.14627
1	130731	1.14627
1	130735	260.203
1	130740	17.194
1	130741	1.14627
1	130742	176.526
1	130744	473.409
1	130746	12.609
1	130748	99.7255
1	130750	40.1194
1	130751	1.14627
1	130754	1.14627
1	130755	1.14627
1	130758	6.87762
1	130760	3.43881
1	130779	6.87762
1	132154	3.43881
1	132162	3.43881
1	132164	8.02389
1	132185	55.021
1	132187	1.14627
1	132191	37.8269
1	132195	49.2896
1	132196	1.14627
1	132208	5.73135
1	132226	2.29254
1	132560	1.14627
1	132574	2.29254
1	132744	3.43881
1	133387	4.58508
1	135544	2.29254
1	135583	1.14627
1	135661	5.73135
1	135740	1.14627
1	135800	3.43881
1	135811	1.14627
1	135813	1.14627
1	135815	9.17016
1	135821	1.14627
1	135822	6.87762
1	135823	21.7791
1	135824	9.17016
1	135825	1.14627
1	135826	1.14627
1	135829	13.7552
1	135832	2.29254
1	135833	8.02389
1	135840	5.73135
1	135843	2.29254
1	135844	10.3164
1	135869	3.43881
1	135871	3.43881
1	136469	5.73135
1	136706	1.14627
1	136710	1.14627
1	136740	1.14627
1	136796	10.3164
1	136807	1.14627
1	136808	10.3164
1	136814	3.43881
1	136815	10.3164
1	136817	2.29254
1	136822	2.29254
1	136831	1.14627
1	136834	9.17016
1	136835	9.17016
1	136839	1.14627
1	136844	27.5105
1	136849	3.43881
1	136850	1.14627
1	136852	16.0478
1	136856	1.14627
1	136858	1.14627
1	136860	72.215
1	136861	1.14627
1	136863	10.3164
1	136866	157.039
1	136868	68.7762
1	136871	34.3881
1	136874	178.818
1	136876	1.14627
1	136882	115.773
1	136885	4.58508
1	136897	5.73135
1	136922	1.14627
1	136946	2.29254
1	136962	3.43881
1	136980	4.58508
1	139140	2.29254
1	139395	2.29254
1	141983	1.14627
1	142109	1.14627
1	142117	19.4866
1	142122	59.606
1	142124	1.14627
1	142129	4.58508
1	142130	6.87762
1	142131	314.078
1	142133	2.29254
1	142134	1.14627
1	142137	1.14627
1	142138	733.613
1	142139	153.6
1	142140	2.29254
1	142141	7603.21
1	142142	3.43881
1	142143	29.803
1	142144	355.344
1	142145	13.7552
1	142146	143.284
1	142147	81.3852
1	142148	1.14627
1	142149	33.2418
1	142151	24.0717
1	142152	50.4359
1	142153	1121.05
1	142154	1.14627
1	142156	1.14627
1	142157	11.4627
1	142159	1.14627
1	142161	16.0478
1	142163	16.0478
1	142165	6.87762
1	142167	34.3881
1	142169	9.17016
1	142171	22.9254
1	142173	14.9015
1	142179	9.17016
1	142183	1.14627
1	142208	2.29254
1	142214	1.14627
1	142218	2.29254
1	142242	1.14627
1	142246	5.73135
1	142322	4.58508
1	142373	1.14627
1	142397	1.14627
1	142403	5.73135
1	142619	33.2418
1	142697	1.14627
1	142730	2.29254
1	142732	3.43881
1	142735	26.3642
1	142736	60.7523
1	142763	1.14627
1	142765	3.43881
1	142766	1.14627
1	142833	2.29254
1	142867	3.43881
1	142903	1.14627
1	142908	8.02389
1	142935	2.29254
1	142939	3.43881
1	142942	1.14627
1	142978	2.29254
1	142979	3.43881
1	142980	8.02389
1	142994	1.14627
1	142996	4.58508
1	143036	1.14627
1	143093	1.14627
1	143552	6.87762
1	143572	5.73135
1	143607	2.29254
1	143614	4.58508
1	143616	4.58508
1	143618	6.87762
1	143666	1.14627
1	143847	1.14627
1	146599	1.14627
1	147058	2.29254
1	147255	1.14627
1	147275	1.14627
1	152163	1.14627
1	152200	2.29254
1	152204	16.0478
1	152207	1.14627
1	152208	4.58508
1	152215	175.379
1	152217	19.4866
1	152220	2.29254
1	152221	3.43881
1	152224	4.58508
1	152228	8.02389
1	152231	3.43881
1	152233	1.14627
1	152395	1.14627
1	152719	1.14627
1	153547	5.73135
1	153718	6.87762
1	154903	2.29254
1	154920	8.02389
1	154951	3.43881
1	154960	1.14627
1	155028	1.14627
1	156037	22.9254
1	156073	4.58508
1	156114	2.29254
1	158852	16.0478
1	158855	2.29254
1	158864	122.651
1	158868	206.329
1	158872	118.066
1	158875	81.3852
1	158877	6.87762
1	158882	2.29254
1	158885	5.73135
1	158887	13.7552
1	158889	2.29254
1	158891	25.2179
1	158897	41.2657
1	158904	2.29254
1	158933	1.14627
1	158935	4.58508
1	159156	2.29254
1	159160	1.14627
1	159164	3.43881
1	159707	3.43881
1	169240	2.29254
1	169249	4.58508
1	169251	6.87762
1	169259	1.14627
1	169262	1.14627
1	169272	8.02389
1	169277	32.0956
1	169282	8.02389
1	169286	6.87762
1	169321	1.14627
1	169330	12.609
1	171921	10.3164
1	172034	1.14627
1	172104	2.29254
1	172114	5.73135
1	172128	3.43881
1	172155	2.29254
1	172229	2.29254
1	173237	4.58508
1	175275	1.14627
1	175284	2.29254
1	175298	6.87762
1	175302	6.87762
1	175303	5.73135
1	175312	34.3881
1	175314	2.29254
1	175322	4.58508
1	175324	1.14627
1	176676	16.0478
1	179535	2.29254
1	179625	4.58508
1	179708	2.29254
1	180210	4.58508
1	180213	6.87762
1	180234	2.29254
1	180240	19.4866
1	180244	29.803
1	180245	44.7045
1	180246	1.14627
1	180251	19.4866
1	180256	11.4627
1	180258	10.3164
1	180300	21.7791
1	180400	2.29254
1	183711	2.29254
1	183716	1.14627
1	184832	5.73135
1	184836	30.9493
1	184837	2.29254
1	184859	3.43881
1	184866	14.9015
1	184868	14.9015
1	184871	6.87762
1	184874	2.29254
1	184876	21.7791
1	184879	2.29254
1	184881	6.87762
1	185143	1.14627
1	185187	1.14627
1	185909	1.14627
1	185918	2.29254
1	186215	4.58508
1	186276	10.3164
1	186350	6.87762
1	186941	2.29254
1	186978	1.14627
1	186986	16.0478
1	186995	1.14627
1	187018	1.14627
1	187378	2.29254
1	187381	2.29254
1	188032	2.29254
1	188050	2.29254
1	188051	4.58508
1	188053	3.43881
1	188055	8.02389
1	188057	1.14627
1	188061	8.02389
1	188065	9.17016
1	191941	3.43881
1	192530	2.29254
1	192551	1.14627
1	192552	3.43881
1	192553	1.14627
1	192558	5.73135
1	192559	14.9015
1	192560	2.29254
1	192561	8.02389
1	192562	5.73135
1	192565	9.17016
1	192566	22.9254
1	192567	16.0478
1	192568	2.29254
1	192569	1.14627
1	192574	5.73135
1	192575	4.58508
1	192583	5.73135
1	192587	6.87762
1	192595	1.14627
1	192612	2.29254
1	195790	2.29254
1	195944	4.58508
1	195985	8.02389
1	223698	1.14627
2	5782	10.3164
2	23963	9.17016
2	23965	1.14627
2	23968	21.7791
2	23977	2.29254
2	23980	79.0926
2	23983	14.9015
2	23984	22.9254
2	23988	1.14627
2	23989	2.29254
2	23990	102.018
2	23992	400.048
2	23993	1.14627
2	23996	1.14627
2	23997	27.5105
2	24001	21.7791
2	24003	3.43881
2	24007	1.14627
2	24010	137.552
2	24015	1.14627
2	24018	14.9015
2	24020	73.3613
2	24022	2.29254
2	24023	8.02389
2	24024	1.14627
2	24025	13.7552
2	24027	9.17016
2	24028	2.29254
2	24032	1.14627
2	24038	5.73135
2	24041	2.29254
2	24047	1.14627
2	24077	1.14627
2	24078	8.02389
2	24081	9.17016
2	24082	3.43881
2	24083	1.14627
2	24085	33.2418
2	24200	1.14627
2	24211	1.14627
2	24226	1.14627
2	24249	1.14627
2	24258	1.14627
2	24292	1.14627
2	24300	1.14627
2	24460	1.14627
2	24680	5.73135
2	24691	5.73135
2	28372	6.87762
2	28429	8.02389
2	28492	1.14627
2	28551	1.14627
2	28902	6.87762
2	29389	2.29254
2	29391	1.14627
2	29446	8.02389
2	29454	19.4866
2	29458	3.43881
2	29513	1.14627
2	29523	5.73135
2	29526	5.73135
2	29582	8.02389
2	36387	4.58508
2	36686	25.2179
2	36691	25.2179
2	36696	11.4627
2	36697	3.43881
2	36699	13.7552
2	36709	2.29254
2	36717	8.02389
2	36722	1.14627
2	36729	4.58508
2	36733	420.681
2	36734	5.73135
2	36735	18.3403
2	36739	12.609
2	36740	1.14627
2	36742	1.14627
2	36743	16.0478
2	36744	19.4866
2	36745	21.7791
2	36749	145.576
2	36751	1.14627
2	36753	85.9702
2	36754	3.43881
2	36756	3.43881
2	36757	284.275
2	36758	4.58508
2	36761	1.14627
2	36763	36.6806
2	36764	2.29254
2	36766	48.1433
2	36768	4.58508
2	36774	2.29254
2	36795	4.58508
2	36798	5.73135
2	36875	1.14627
2	37449	2.29254
2	37453	1.14627
2	37607	2.29254
2	39105	1.14627
2	39113	4.58508
2	39115	13.7552
2	39118	1.14627
2	39121	2.29254
2	39125	6.87762
2	39128	1.14627
2	39145	1.14627
2	39163	1.14627
2	39572	1.14627
2	39581	1.14627
2	39589	3.43881
2	40040	4.58508
2	40049	4.58508
2	40051	2.29254
2	40054	2.29254
2	40145	2.29254
2	40179	1.14627
2	40218	1.14627
2	40223	1.14627
2	40748	2.29254
2	40772	4.58508
2	40773	16.0478
2	40775	6.87762
2	40781	6.87762
2	40786	2.29254
2	40798	1.14627
2	42219	3.43881
2	42454	2.29254
2	43237	3.43881
2	43240	5.73135
2	43244	11.4627
2	43248	2.29254
2	43251	16.0478
2	43253	6.87762
2	43261	9.17016
2	43267	3.43881
2	43274	1.14627
2	43283	1.14627
2	43580	4.58508
2	45305	2.29254
2	45346	1.14627
2	45355	1.14627
2	45356	5.73135
2	45361	1.14627
2	45492	3.43881
2	45512	20.6329
2	45515	5.73135
2	45517	16.0478
2	45519	5.73135
2	45536	26.3642
2	45538	1.14627
2	45549	1.14627
2	45551	3.43881
2	45552	25.2179
2	45553	1.14627
2	45557	174.233
2	45562	24.0717
2	45563	236.132
2	45565	12.609
2	45566	14.9015
2	45572	625.863
2	45573	97.4329
2	45575	8.02389
2	45578	22.9254
2	45579	507.798
2	45580	25.2179
2	45581	5.73135
2	45582	5067.66
2	45583	35.5344
2	45584	10.3164
2	45585	4.58508
2	45586	1764.11
2	45587	34.3881
2	45589	11.4627
2	45590	55.021
2	45591	1337.7
2	45592	50.4359
2	45593	6.87762
2	45594	364.514
2	45595	46.9971
2	45596	35.5344
2	45597	48.1433
2	45598	28.6567
2	45599	6.87762
2	45600	19.4866
2	45601	1060.3
2	45602	4077.28
2	45603	6443.18
2	45604	487.165
2	45605	57.3135
2	45606	298.03
2	45607	179.964
2	45608	332.418
2	45609	64031.8
2	45610	652.228
2	45611	3.43881
2	45612	334.711
2	45613	212320
2	45614	58.4598
2	45615	25.2179
2	45616	16.0478
2	45621	1.14627
2	45693	2.29254
2	45791	6.87762
2	45825	2.29254
2	45833	10.3164
2	45841	2.29254
2	45910	1.14627
2	45913	1.14627
2	45952	5.73135
2	45957	1.14627
2	45958	2.29254
2	45959	4.58508
2	45960	1.14627
2	45972	10.3164
2	45973	17.194
2	45976	66.4836
2	45977	18.3403
2	45978	97334.4
2	45979	193.72
2	45980	328.979
2	45981	411.511
2	45982	413.803
2	45983	369.099
2	45984	30.9493
2	45985	44.7045
2	45986	21.7791
2	45987	10.3164
2	45988	11.4627
2	45990	5.73135
2	45991	8.02389
2	45992	12.609
2	45993	3.43881
2	45994	6.87762
2	45995	4.58508
2	45996	11.4627
2	45997	25.2179
2	45998	1.14627
2	46006	1.14627
2	46008	11.4627
2	46009	8.02389
2	46011	1.14627
2	46012	1.14627
2	46013	1.14627
2	46015	4.58508
2	46016	2.29254
2	46017	5.73135
2	46018	2.29254
2	46020	8.02389
2	46050	3.43881
2	46065	2.29254
2	46089	3.43881
2	46124	3.43881
2	46131	3.43881
2	46132	2.29254
2	46312	2.29254
2	46443	3.43881
2	46570	1.14627
2	46575	9.17016
2	46583	8.02389
2	46586	2.29254
2	46590	1.14627
2	46604	8.02389
2	46774	3.43881
2	46778	2.29254
2	46793	2.29254
2	48749	1.14627
2	48753	16.0478
2	48759	18.3403
2	48764	9.17016
2	48766	25.2179
2	48767	24.0717
2	48778	3.43881
2	48785	2.29254
2	48790	3.43881
2	48794	236.132
2	48796	1.14627
2	48797	11.4627
2	48798	1.14627
2	48801	2.29254
2	48804	12.609
2	48807	6.87762
2	48808	160.478
2	48809	1.14627
2	48810	16.0478
2	48816	77.9463
2	48818	56.1672
2	48822	14.9015
2	48824	9.17016
2	48895	2.29254
2	49092	5.73135
2	49166	8.02389
2	49176	9.17016
2	49188	1.14627
2	49551	1.14627
2	49586	4.58508
2	63475	3.43881
2	63483	1.14627
2	63494	1.14627
2	63502	1.14627
2	63654	2.29254
2	63661	12.609
2	63662	2.29254
2	63663	2.29254
2	63665	9.17016
2	63666	2.29254
2	63668	16.0478
2	63669	4.58508
2	63670	3.43881
2	63671	2.29254
2	63674	4.58508
2	63675	6.87762
2	63681	1.14627
2	63685	16.0478
2	63692	6.87762
2	63694	1.14627
2	63717	8.02389
2	63724	1.14627
2	63728	6.87762
2	63732	4.58508
2	63736	5.73135
2	63737	4.58508
2	63738	61.8986
2	63740	37.8269
2	63745	5.73135
2	63748	14.9015
2	63749	10.3164
2	65550	1.14627
2	66572	6.87762
2	66605	1.14627
2	66608	3.43881
2	71265	1.14627
2	71349	1.14627
2	71537	1.14627
2	71540	5.73135
2	71552	30.9493
2	71553	3.43881
2	71555	84.824
2	71559	3.43881
2	71560	2.29254
2	71566	4.58508
2	71570	24.0717
2	71574	2.29254
2	71599	1.14627
2	71618	2.29254
2	71997	8.02389
2	72361	1.14627
2	75153	6.87762
2	75162	1.14627
2	75165	2.29254
2	75181	4.58508
2	75186	4.58508
2	75188	2.29254
2	75189	18.3403
2	75191	9.17016
2	75194	4.58508
2	75195	2.29254
2	75196	6.87762
2	75199	4.58508
2	75203	2.29254
2	75204	1.14627
2	75206	34.3881
2	75207	1.14627
2	75210	6.87762
2	75211	5.73135
2	75212	1.14627
2	75213	1.14627
2	75214	13.7552
2	75215	6.87762
2	75217	1.14627
2	75222	5.73135
2	75227	1.14627
2	75658	2.29254
2	76117	2.29254
2	88288	3.43881
2	89935	57.3135
2	89937	28.6567
2	89938	1.14627
2	89941	3.43881
2	89943	48.1433
2	89947	2.29254
2	89952	6.87762
2	89956	3.43881
2	89958	1.14627
2	89960	9.17016
2	89980	9.17016
2	89986	20.6329
2	89988	5.73135
2	90002	2.29254
2	90016	2.29254
2	90622	1.14627
2	90631	4.58508
2	90635	8.02389
2	90641	10.3164
2	90643	27.5105
2	90645	5.73135
2	90648	6.87762
2	90653	2.29254
2	90654	6.87762
2	90660	8.02389
2	90663	6.87762
2	90669	18.3403
2	90671	3.43881
2	90677	17.194
2	90679	1.14627
2	90682	3.43881
2	90684	1.14627
2	90685	71.0687
2	90689	35.5344
2	90694	12.609
2	90701	1.14627
2	90702	3.43881
2	90703	2.29254
2	90709	6.87762
2	90710	1.14627
2	90712	32.0956
2	90713	1.14627
2	90717	1.14627
2	90719	1.14627
2	90880	2.29254
2	90977	2.29254
2	92336	35.5344
2	92361	2.29254
2	92363	16.0478
2	92365	9.17016
2	92370	5.73135
2	92372	14.9015
2	92374	2.29254
2	92381	1.14627
2	92388	3.43881
2	92396	13.7552
2	92416	3.43881
2	92422	1.14627
2	92438	4.58508
2	95406	1.14627
2	96140	2.29254
2	96324	2.29254
2	96328	8.02389
2	96330	4.58508
2	96368	2.29254
2	96402	4.58508
2	99406	3.43881
2	101848	1.14627
2	104230	5.73135
2	107645	2.29254
2	107670	1.14627
2	107674	1.14627
2	107691	1.14627
2	107701	1.14627
2	107719	2.29254
2	107870	1.14627
2	107885	6.87762
2	107889	8.02389
2	107895	5.73135
2	107903	49.2896
2	107906	1.14627
2	107907	8.02389
2	107911	18.3403
2	107914	92.8479
2	107915	1.14627
2	107918	1.14627
2	107922	5.73135
2	107924	1.14627
2	107932	1.14627
2	109055	2.29254
2	110651	1.14627
2	110656	4.58508
2	110661	8.02389
2	110666	26.3642
2	110667	10.3164
2	110668	35.5344
2	110671	1.14627
2	110672	40.1194
2	110674	419.535
2	110675	1.14627
2	110676	3.43881
2	110677	19.4866
2	110678	4.58508
2	110679	4.58508
2	110680	6.87762
2	110681	2.29254
2	110683	5.73135
2	110687	16.0478
2	110688	2.29254
2	110691	20.6329
2	110692	22.9254
2	110697	8.02389
2	110700	22.9254
2	110701	2.29254
2	110703	4.58508
2	110704	170.794
2	110707	4.58508
2	110710	1.14627
2	110716	3.43881
2	110719	2.29254
2	110732	1.14627
2	110778	1.14627
2	110869	2.29254
2	111383	18.3403
2	111390	13.7552
2	111392	43.5583
2	111394	18.3403
2	111396	2401.44
2	111397	6.87762
2	111398	20.6329
2	111399	21.7791
2	111403	25.2179
2	111406	71.0687
2	111407	9.17016
2	111409	498.627
2	111411	1.14627
2	111414	14.9015
2	111417	85.9702
2	111418	2.29254
2	111421	9.17016
2	111422	9.17016
2	111426	8.02389
2	111437	3.43881
2	111442	1.14627
2	111452	5.73135
2	111461	2.29254
2	111465	5.73135
2	111711	3.43881
2	112343	2.29254
2	113297	2.29254
2	113606	1.14627
2	113614	4.58508
2	113615	9.17016
2	113622	30.9493
2	113623	8.02389
2	113626	50.4359
2	113636	33.2418
2	113641	5.73135
2	113645	13.7552
2	113648	13.7552
2	113651	967.452
2	113653	6.87762
2	113654	270.52
2	113655	4.58508
2	113656	2.29254
2	113657	2.29254
2	113660	8.02389
2	113661	12.609
2	113664	2.29254
2	113665	1.14627
2	113666	1.14627
2	113668	4.58508
2	113669	6.87762
2	113675	2.29254
2	113680	3.43881
2	113682	1.14627
2	113686	4.58508
2	113687	5.73135
2	113707	11.4627
2	113710	51.5821
2	113712	35.5344
2	113713	1.14627
2	113714	2.29254
2	113716	124.943
2	113717	17.194
2	113720	138.699
2	113730	16.0478
2	113832	1.14627
2	114639	3.43881
2	116977	2.29254
2	117110	3.43881
2	117113	2.29254
2	117143	2.29254
2	117146	25.2179
2	117185	3.43881
2	117189	1.14627
2	117238	4.58508
2	117243	14.9015
2	117246	11.4627
2	117247	5.73135
2	117249	16.0478
2	117251	3.43881
2	117253	4.58508
2	117256	9.17016
2	117260	4.58508
2	117263	37.8269
2	117280	1.14627
2	117293	1.14627
2	117378	1.14627
2	117399	13.7552
2	117412	3.43881
2	117423	1.14627
2	117455	1.14627
2	117460	2.29254
2	117470	2.29254
2	117473	20.6329
2	117474	28.6567
2	117478	18.3403
2	117480	9.17016
2	117482	2.29254
2	117483	1.14627
2	117491	4.58508
2	117516	14.9015
2	117520	1.14627
2	117846	8.02389
2	118034	9.17016
2	118561	1.14627
2	118812	9.17016
2	121728	2.29254
2	122302	2.29254
2	122325	2.29254
2	125025	3.43881
2	125028	6.87762
2	125031	16.0478
2	125035	1.14627
2	125038	1.14627
2	125042	106.603
2	125043	1.14627
2	125045	72.215
2	125048	140.991
2	125050	17.194
2	125053	56.1672
2	125054	1.14627
2	125058	213.206
2	125062	30.9493
2	125067	51.5821
2	125074	4.58508
2	125076	226.961
2	125078	10.3164
2	125083	5.73135
2	125087	5.73135
2	125089	21.7791
2	125091	5.73135
2	125092	4.58508
2	125094	102.018
2	125095	2.29254
2	125097	2.29254
2	125100	6.87762
2	125103	22.9254
2	125106	2.29254
2	125109	5.73135
2	125222	1.14627
2	125242	3.43881
2	125271	173.087
2	125273	1.14627
2	125274	3.43881
2	125344	2.29254
2	125565	1.14627
2	126681	1.14627
2	126692	3.43881
2	126717	1.14627
2	126754	2.29254
2	132371	1.14627
2	132390	2.29254
2	132396	25.2179
2	132399	17.194
2	132403	9.17016
2	132405	57.3135
2	132406	85.9702
2	132407	9.17016
2	132408	1.14627
2	132411	80.2389
2	132412	6.87762
2	132413	74.5075
2	132414	56.1672
2	132415	186.842
2	132416	300.323
2	132417	1.14627
2	132424	170.794
2	132426	17.194
2	132427	2.29254
2	132432	2.29254
2	132435	1.14627
2	132445	1.14627
2	132766	4.58508
2	133056	5.73135
2	136527	11.4627
2	136555	20.6329
2	136561	2.29254
2	137874	1.14627
2	140188	2.29254
2	140923	19.4866
2	140924	5.73135
2	140930	5.73135
2	140937	9.17016
2	140938	2.29254
2	140947	1.14627
2	140952	2.29254
2	140958	1.14627
2	140977	5.73135
2	140981	6.87762
2	140982	14.9015
2	140988	1.14627
2	140991	24.0717
2	140996	1.14627
2	141010	2.29254
2	141019	6.87762
2	141021	1.14627
2	141025	3.43881
2	141028	11.4627
2	141033	13.7552
2	141047	1.14627
2	141082	8.02389
2	141180	1.14627
2	141184	1.14627
2	141186	6.87762
2	141191	116.92
2	141196	315.224
2	141205	4.58508
2	141206	4.58508
2	141212	33.2418
2	141215	1.14627
2	141216	79.0926
2	141222	13.7552
2	141225	9.17016
2	141230	11.4627
2	141233	6.87762
2	141237	1.14627
2	141238	27.5105
2	141240	3.43881
2	141242	11.4627
2	141245	3.43881
2	141247	34.3881
2	141253	2.29254
2	141256	5.73135
2	141261	4.58508
2	141503	1.14627
2	141775	3.43881
2	143085	4.58508
2	143086	12.609
2	143091	4.58508
2	143146	1.14627
2	143154	8.02389
2	143166	2.29254
2	143188	11.4627
2	146072	2.29254
2	146095	8.02389
2	146098	45.8508
2	146100	1.14627
2	146101	82.5314
2	146105	29.803
2	146108	25.2179
2	146109	13.7552
2	146112	5.73135
2	146113	627.01
2	146116	3.43881
2	146117	471.117
2	146119	41.2657
2	146121	11.4627
2	146122	1.14627
2	146124	190.281
2	146126	19.4866
2	146128	327.833
2	146129	18.3403
2	146130	259.057
2	146133	41.2657
2	146136	132.967
2	146350	2.29254
2	146497	3.43881
2	146498	5.73135
2	146508	1.14627
2	146510	4.58508
2	146513	6.87762
2	146550	1.14627
2	146864	2.29254
2	147086	4.58508
2	147097	17.194
2	147100	35.5344
2	147102	1.14627
2	147105	4.58508
2	147111	67.6299
2	147118	21.7791
2	147126	138.699
2	147129	122.651
2	147138	4.58508
2	147178	3.43881
2	147204	5.73135
2	147209	3.43881
2	149036	3.43881
2	151495	12.609
2	160036	1.14627
2	160069	1.14627
2	160070	1.14627
2	160074	2.29254
2	160077	2.29254
2	160082	1.14627
2	160085	6.87762
2	160086	8.02389
2	160092	60.7523
2	160094	53.8747
2	160101	5.73135
2	160104	16.0478
2	160110	59.606
2	160111	6.87762
2	160113	5.73135
2	160114	1.14627
2	160122	1.14627
2	160124	32.0956
2	160129	1.14627
2	160130	3.43881
2	160131	10.3164
2	160136	79.0926
2	160139	72.215
2	160147	2.29254
2	160398	3.43881
2	160399	5.73135
2	160433	1.14627
2	161057	1.14627
2	161141	9.17016
2	161579	1.14627
2	161622	1.14627
2	161656	1.14627
2	161657	3.43881
2	161661	2.29254
2	161665	4.58508
2	161677	65.3374
2	161678	3.43881
2	161679	3.43881
2	161682	2.29254
2	161684	6.87762
2	161695	96.2867
2	161701	1.14627
2	161705	2.29254
2	161707	4.58508
2	161708	43.5583
2	161714	4.58508
2	161715	50.4359
2	161716	1.14627
2	161724	2.29254
2	161969	5.73135
2	162987	2.29254
2	164459	3.43881
2	164461	3.43881
2	166079	1.14627
2	166095	4.58508
2	166123	4.58508
2	166136	1.14627
2	167045	5.73135
2	167054	4.58508
2	167062	2.29254
2	167063	5.73135
2	168345	5.73135
2	168348	4.58508
2	168350	6.87762
2	168354	3.43881
2	168356	1.14627
2	168358	33.2418
2	168361	26.3642
2	168364	9.17016
2	168367	3.43881
2	168368	1.14627
2	168371	75.6538
2	168374	2.29254
2	168376	2.29254
2	168384	153.6
2	168386	19.4866
2	168387	159.332
2	168388	13.7552
2	168389	1.14627
2	168391	1.14627
2	168392	4834.97
2	168393	111.188
2	168394	181.111
2	168395	716.419
2	168396	951.404
2	168404	2.29254
2	168415	6.87762
2	168427	2.29254
2	168442	1.14627
2	168476	1.14627
2	168487	1.14627
2	168491	3.43881
2	168493	1.14627
2	168494	2.29254
[truncated: 71,233 more rows]

## Sheet: ZnR -ve strand
chromosome	co-ordinate	# reads
1	5501	5.73135
1	6345	3.43881
1	6355	2.29254
1	6957	3.43881
1	9031	1.14627
1	9033	1.14627
1	9048	11.4627
1	9049	2.29254
1	9050	5.73135
1	9169	1.14627
1	9173	1.14627
1	9183	252.179
1	9187	4.58508
1	9191	43.5583
1	9195	4.58508
1	9199	9.17016
1	9229	3.43881
1	9283	5.73135
1	9390	1.14627
1	9678	1.14627
1	20772	3.43881
1	23627	1.14627
1	28438	2.29254
1	29750	1.14627
1	29758	2.29254
1	31433	2.29254
1	31436	3.43881
1	31442	3.43881
1	31443	1.14627
1	32367	4.58508
1	32382	2.29254
1	32391	3.43881
1	32549	1.14627
1	32559	1.14627
1	32708	1.14627
1	34064	2.29254
1	34082	5.73135
1	34194	1.14627
1	34271	1.14627
1	34343	4.58508
1	34345	8.02389
1	34365	9.17016
1	34440	1.14627
1	36340	2.29254
1	39365	1.14627
1	42913	1.14627
1	43099	1.14627
1	43129	2.29254
1	43318	1.14627
1	43320	3.43881
1	43330	2.29254
1	43439	2.29254
1	45672	13.7552
1	51861	1.14627
1	52066	5.73135
1	52174	2.29254
1	52274	1.14627
1	52286	2.29254
1	52535	3.43881
1	52550	4.58508
1	52551	1.14627
1	52552	1.14627
1	52612	1.14627
1	52613	1.14627
1	52617	6.87762
1	52620	1.14627
1	52622	8.02389
1	52661	2.29254
1	52669	1.14627
1	52672	9.17016
1	52679	3.43881
1	52689	1.14627
1	54775	1.14627
1	54787	5.73135
1	54790	64.1911
1	54799	9.17016
1	54822	1.14627
1	55123	3.43881
1	55201	3.43881
1	55210	2.29254
1	55228	3.43881
1	55243	1.14627
1	55316	6.87762
1	55735	5.73135
1	55742	14.9015
1	56150	1.14627
1	56497	1.14627
1	56863	2.29254
1	56873	1.14627
1	56878	11.4627
1	56882	2.29254
1	56883	2.29254
1	56886	18.3403
1	56897	1.14627
1	57374	3.43881
1	57383	1.14627
1	57391	3.43881
1	57409	3.43881
1	58050	5.73135
1	58191	5.73135
1	58204	10.3164
1	58209	9.17016
1	58211	3.43881
1	58215	5.73135
1	58466	6.87762
1	58469	1.14627
1	58470	1.14627
1	58471	11.4627
1	58476	21.7791
1	58481	5.73135
1	58483	2.29254
1	61058	2.29254
1	61076	1.14627
1	61083	6.87762
1	61093	2.29254
1	61094	1.14627
1	67100	1.14627
1	67811	4.58508
1	67826	1.14627
1	67827	1.14627
1	67833	4.58508
1	67837	50.4359
1	67838	13.7552
1	67841	89.409
1	67848	11.4627
1	67849	2.29254
1	67850	6.87762
1	67856	4.58508
1	67885	6.87762
1	67941	3.43881
1	69304	2.29254
1	69494	4.58508
1	69495	2.29254
1	69521	1.14627
1	69542	5.73135
1	69548	19.4866
1	69549	6.87762
1	69553	85.9702
1	69558	41.2657
1	69559	5.73135
1	69560	5.73135
1	69562	114.627
1	69564	204.036
1	69567	252.179
1	69570	5.73135
1	69571	135.26
1	69573	48.1433
1	69575	179.964
1	69576	1.14627
1	69577	19.4866
1	69579	3.43881
1	69581	244.155
1	69583	5.73135
1	69584	35.5344
1	69587	2.29254
1	69588	8.02389
1	69589	20.6329
1	69592	68.7762
1	69595	4.58508
1	69596	74.5075
1	69600	60.7523
1	69605	18.3403
1	69612	4.58508
1	69613	1.14627
1	69614	17.194
1	69617	8.02389
1	69621	2.29254
1	69627	1.14627
1	69633	8.02389
1	69648	3.43881
1	70303	1.14627
1	70402	5.73135
1	71493	2.29254
1	71503	1.14627
1	71509	6.87762
1	71510	1.14627
1	71513	5.73135
1	71522	9.17016
1	75089	1.14627
1	75111	2.29254
1	75120	1.14627
1	75135	2.29254
1	75160	3.43881
1	75245	2.29254
1	75454	2.29254
1	75458	1.14627
1	75534	1.14627
1	75540	2.29254
1	75546	1.14627
1	75657	2.29254
1	76010	2.29254
1	76011	1.14627
1	76088	2.29254
1	76146	1.14627
1	76159	1.14627
1	76163	1.14627
1	76169	1.14627
1	76172	1.14627
1	76174	12.609
1	76178	243.009
1	76180	48.1433
1	76182	20.6329
1	76183	8.02389
1	76184	294.591
1	76186	3.43881
1	76187	27.5105
1	76189	40.1194
1	76193	33.2418
1	76195	1.14627
1	76199	348.466
1	76203	32.0956
1	76205	5.73135
1	76207	24.0717
1	76208	3.43881
1	76209	13.7552
1	76210	20.6329
1	76211	2.29254
1	76213	26.3642
1	76216	13.7552
1	76218	68.7762
1	81702	2.29254
1	81917	1.14627
1	81974	3.43881
1	81977	3.43881
1	81978	2.29254
1	81982	49.2896
1	81987	4.58508
1	81991	17.194
1	81994	2.29254
1	81997	18.3403
1	82004	6.87762
1	82018	3.43881
1	82457	1.14627
1	82553	2.29254
1	82560	2.29254
1	82562	1.14627
1	82571	10.3164
1	82576	1.14627
1	82585	17.194
1	82586	22.9254
1	84006	3.43881
1	84171	3.43881
1	84216	1.14627
1	84225	2.29254
1	84285	1.14627
1	84399	1.14627
1	84415	6.87762
1	84465	2.29254
1	84482	18.3403
1	84485	1.14627
1	84488	1.14627
1	84491	4.58508
1	84494	6.87762
1	84496	1.14627
1	84500	1.14627
1	84504	3.43881
1	84507	5.73135
1	84520	2.29254
1	85686	1.14627
1	87026	3.43881
1	87031	1.14627
1	87047	2.29254
1	87060	4.58508
1	88351	1.14627
1	89496	6.87762
1	89498	1.14627
1	91738	2.29254
1	92285	1.14627
1	92299	2.29254
1	92300	12.609
1	92450	1.14627
1	92459	13.7552
1	92473	6.87762
1	92486	1.14627
1	92500	1.14627
1	92511	1.14627
1	92516	9.17016
1	92518	3.43881
1	92522	22.9254
1	92524	1.14627
1	92532	6.87762
1	92535	1.14627
1	92547	3.43881
1	92553	3.43881
1	92560	1.14627
1	95791	2.29254
1	95796	3.43881
1	95823	2.29254
1	95829	11.4627
1	95865	1.14627
1	95871	3.43881
1	95872	5.73135
1	99233	1.14627
1	99775	10.3164
1	99778	9.17016
1	99780	2.29254
1	99783	24.0717
1	99804	1.14627
1	100515	2.29254
1	100518	6.87762
1	100531	1.14627
1	100602	4.58508
1	100609	2.29254
1	100747	2.29254
1	100751	6.87762
1	100753	2.29254
1	100757	4.58508
1	100765	1.14627
1	100832	9.17016
1	100834	2.29254
1	100835	4.58508
1	100838	3.43881
1	100840	6.87762
1	100890	1.14627
1	100906	5.73135
1	101009	3.43881
1	101041	2.29254
1	101046	1.14627
1	101048	1.14627
1	101086	1.14627
1	101088	1.14627
1	101096	2.29254
1	101136	1.14627
1	101139	3.43881
1	101145	2.29254
1	101147	1.14627
1	101150	1.14627
1	101151	229.254
1	101152	1.14627
1	101154	410.365
1	101155	2.29254
1	101156	3.43881
1	101160	3.43881
1	101161	1109.59
1	101162	14.9015
1	101164	6.87762
1	101165	851.678
1	101166	3.43881
1	101167	18.3403
1	101168	7847.36
1	101169	71.0687
1	101170	2859.94
1	101171	34.3881
1	101173	85.9702
1	101174	965.159
1	101176	85.9702
1	101178	324.394
1	101179	1.14627
1	101181	44.7045
1	101183	1.14627
1	101185	1.14627
1	101187	1.14627
1	101190	22.9254
1	101193	12.609
1	101201	20.6329
1	101205	2.29254
1	101213	10.3164
1	101215	1.14627
1	101216	76.8001
1	101218	8.02389
1	101221	19.4866
1	101225	8.02389
1	105951	1.14627
1	105957	1.14627
1	105962	6.87762
1	105966	5.73135
1	105969	4.58508
1	105976	4.58508
1	105993	5.73135
1	106008	2.29254
1	107054	5.73135
1	108614	28.6567
1	108617	1.14627
1	108623	29.803
1	108624	9.17016
1	108626	27.5105
1	108632	3.43881
1	108636	1.14627
1	108638	140.991
1	108639	255.618
1	108642	22.9254
1	108645	1.14627
1	108646	3.43881
1	108647	22.9254
1	108648	42.412
1	108649	44.7045
1	108650	82.5314
1	108651	194.866
1	108652	84.824
1	108653	11.4627
1	108657	37.8269
1	108666	35.5344
1	108668	56.1672
1	108671	36.6806
1	108677	41.2657
1	108680	11.4627
1	108684	13.7552
1	108689	11.4627
1	108695	8.02389
1	108696	19.4866
1	108701	3.43881
1	108702	2.29254
1	108703	3.43881
1	108708	21.7791
1	108717	2.29254
1	108718	19.4866
1	110412	2.29254
1	110418	5.73135
1	110435	5.73135
1	110441	10.3164
1	110446	13.7552
1	110451	1.14627
1	110452	3.43881
1	110453	1.14627
1	110454	4.58508
1	110460	5.73135
1	110463	11.4627
1	110466	3.43881
1	110471	4.58508
1	110474	14.9015
1	111396	2.29254
1	113400	3.43881
1	113403	6.87762
1	113406	1.14627
1	113413	4.58508
1	113418	4.58508
1	113420	5.73135
1	113422	2.29254
1	113432	20.6329
1	113716	25.2179
1	113741	1.14627
1	113890	3.43881
1	113898	1.14627
1	113905	1.14627
1	114348	2.29254
1	114542	1.14627
1	114575	4.58508
1	114577	1.14627
1	114579	5.73135
1	114580	1.14627
1	114581	34.3881
1	114582	32.0956
1	114594	13.7552
1	114598	6.87762
1	114604	9.17016
1	114606	33.2418
1	114608	9.17016
1	114616	2.29254
1	114619	38.9732
1	114626	1.14627
1	114627	76.8001
1	114630	79.0926
1	114632	2.29254
1	114639	14.9015
1	114640	1.14627
1	114642	11.4627
1	114656	1.14627
1	114662	5.73135
1	114667	55.021
1	114668	22.9254
1	114685	6.87762
1	120317	5.73135
1	120319	3.43881
1	120322	2.29254
1	127207	1.14627
1	127328	2.29254
1	127491	1.14627
1	127731	1.14627
1	128075	17.194
1	128079	9.17016
1	128088	1.14627
1	128090	4.58508
1	128094	1.14627
1	128098	13.7552
1	128099	25.2179
1	128100	2.29254
1	128102	21.7791
1	128112	1.14627
1	128113	1.14627
1	129011	3.43881
1	129019	4.58508
1	129034	1.14627
1	129043	2.29254
1	129044	1.14627
1	129045	12.609
1	129047	3.43881
1	129049	2.29254
1	129050	6.87762
1	129052	6.87762
1	129062	1.14627
1	129065	3.43881
1	129067	13.7552
1	129072	10.3164
1	129073	3.43881
1	129074	2.29254
1	131677	6.87762
1	131944	11.4627
1	131948	1.14627
1	132004	3.43881
1	135688	3.43881
1	135702	8.02389
1	135704	1.14627
1	135706	8.02389
1	135708	3.43881
1	135710	3.43881
1	135711	11.4627
1	135713	1.14627
1	135715	5.73135
1	137535	2.29254
1	138100	4.58508
1	138384	2.29254
1	138394	10.3164
1	138395	2.29254
1	138406	6.87762
1	138413	1.14627
1	138414	26.3642
1	138417	1.14627
1	138420	55.021
1	138422	9.17016
1	138423	12.609
1	138426	2.29254
1	138430	5.73135
1	138436	28.6567
1	138439	2.29254
1	138444	2.29254
1	138450	1.14627
1	138453	20.6329
1	138463	3.43881
1	141438	1.14627
1	141441	3.43881
1	141473	5.73135
1	141477	6.87762
1	141487	2.29254
1	141488	36.6806
1	141489	14.9015
1	141491	24.0717
1	141492	1.14627
1	141493	102.018
1	141495	4.58508
1	141497	37.8269
1	141502	3.43881
1	141504	2.29254
1	141569	4.58508
1	141575	8.02389
1	141580	2.29254
1	141584	3.43881
1	141587	1.14627
1	141588	5.73135
1	141592	1.14627
1	141594	1.14627
1	141602	14.9015
1	141616	2.29254
1	141626	1.14627
1	141632	8.02389
1	141633	10.3164
1	141634	4.58508
1	141636	2.29254
1	141638	19.4866
1	141639	1.14627
1	141648	1.14627
1	141649	32.0956
1	141650	28.6567
1	141654	1.14627
1	141656	1.14627
1	141658	6.87762
1	141659	2.29254
1	141661	27.5105
1	141663	3.43881
1	141669	25.2179
1	141670	3.43881
1	141672	3.43881
1	141678	11.4627
1	142108	1.14627
1	142287	1.14627
1	142928	3.43881
1	148255	2.29254
1	148317	6.87762
1	148364	3.43881
1	148513	2.29254
1	148641	1.14627
1	148705	1.14627
1	151173	1.14627
1	151175	1.14627
1	151189	2.29254
1	151203	2.29254
1	151204	6.87762
1	151212	1.14627
1	154367	8.02389
1	154724	2.29254
1	154728	2.29254
1	154731	38.9732
1	154732	1.14627
1	154735	2.29254
1	154740	65.3374
1	154744	24.0717
1	154750	2.29254
1	154751	3.43881
1	154759	2.29254
1	154760	1.14627
1	154761	1.14627
1	154767	19.4866
1	154769	1.14627
1	154774	1.14627
1	154780	2.29254
1	154796	2.29254
1	154798	6.87762
1	154800	5.73135
1	154802	1.14627
1	158646	9.17016
1	158649	3.43881
1	158661	1.14627
1	158662	1.14627
1	158678	25.2179
1	158679	1.14627
1	158682	43.5583
1	158685	2.29254
1	158688	17.194
1	158689	35.5344
1	158690	10.3164
1	158692	1.14627
1	158694	3.43881
1	158698	33.2418
1	158700	1.14627
1	158707	5.73135
1	158712	10.3164
1	167400	4.58508
1	168600	2.29254
1	168635	4.58508
1	168862	1.14627
1	168877	3.43881
1	168884	2.29254
1	168891	4.58508
1	168897	1.14627
1	168905	1.14627
1	168907	9.17016
1	168911	6.87762
1	168913	1.14627
1	168916	3.43881
1	168932	1.14627
1	168938	4.58508
1	168942	6.87762
1	168950	45.8508
1	168954	9.17016
1	168956	6.87762
1	168957	9.17016
1	168960	6.87762
1	168962	22.9254
1	168968	9.17016
1	168976	41.2657
1	168977	2.29254
1	168980	30.9493
1	168981	1.14627
1	168985	2.29254
1	168986	19.4866
1	168987	11.4627
1	168988	5.73135
1	168992	1.14627
1	169007	1.14627
1	169010	1.14627
1	169012	4.58508
1	169015	2.29254
1	169016	4.58508
1	169017	1.14627
1	169018	1.14627
1	169019	16.0478
1	169021	508.944
1	169023	1.14627
1	169025	2.29254
1	169026	2.29254
1	169027	10.3164
1	169029	4.58508
1	169041	2.29254
1	169042	1.14627
1	169045	3.43881
1	169046	14.9015
1	169054	1.14627
1	169061	12.609
1	170529	1.14627
1	170530	5.73135
1	170738	2.29254
1	170764	1.14627
1	171699	4.58508
1	171703	3.43881
1	171731	11.4627
1	171735	3.43881
1	171738	17.194
1	171744	4.58508
1	171747	3.43881
1	171753	1.14627
1	175164	11.4627
1	175170	1.14627
1	179739	1.14627
1	180023	1.14627
1	180108	1.14627
1	180976	2.29254
1	180996	2.29254
1	181008	6.87762
1	181640	11.4627
1	181734	3.43881
1	182156	5.73135
1	182385	3.43881
1	183491	1.14627
1	183551	5.73135
1	184399	3.43881
1	184673	2.29254
1	189887	4.58508
1	190027	8.02389
1	191397	1.14627
1	223022	2.29254
1	223039	1.14627
1	223053	1.14627
2	10149	3.43881
2	10191	1.14627
2	10240	2.29254
2	10322	6.87762
2	10326	6.87762
2	10355	2.29254
2	10359	4.58508
2	10486	3.43881
2	10497	2.29254
2	10502	3.43881
2	10517	13.7552
2	10535	1.14627
2	10542	6.87762
2	10545	41.2657
2	10551	333.565
2	10552	1.14627
2	10554	75.6538
2	10557	1.14627
2	10561	17.194
2	10562	49.2896
2	10563	13.7552
2	10564	8.02389
2	10566	5.73135
2	10568	1.14627
2	10570	11.4627
2	10574	2.29254
2	10578	4.58508
2	13883	1.14627
2	13931	4.58508
2	14255	1.14627
2	14290	4.58508
2	17884	1.14627
2	17908	3.43881
2	17930	4.58508
2	17938	9.17016
2	17942	8.02389
2	17944	4.58508
2	17947	100.872
2	17948	91.7016
2	17950	11.4627
2	17955	1.14627
2	17956	48.1433
2	17957	1.14627
2	17962	263.642
2	17964	2.29254
2	17965	346.173
2	17967	27.5105
2	17970	51.5821
2	17972	4.58508
2	17976	17.194
2	21298	8.02389
2	21313	5.73135
2	21318	1.14627
2	21932	1.14627
2	22051	1.14627
2	22457	2.29254
2	22798	1.14627
2	23641	1.14627
2	23754	2.29254
2	23790	16.0478
2	23802	2.29254
2	23807	4.58508
2	27103	1.14627
2	27400	4.58508
2	28039	1.14627
2	28100	1.14627
2	28229	2.29254
2	28261	1.14627
2	28282	3.43881
2	28371	3.43881
2	28385	3.43881
2	28393	12.609
2	28553	20.6329
2	28561	2.29254
2	28563	2.29254
2	28572	1.14627
2	28583	2.29254
2	28587	3.43881
2	28590	3.43881
2	28592	2.29254
2	28606	8.02389
2	28625	1.14627
2	36236	13.7552
2	36238	2.29254
2	36265	2.29254
2	36267	1.14627
2	36276	3.43881
2	36285	1.14627
2	36829	3.43881
2	44354	4.58508
2	44582	1.14627
2	44678	8.02389
2	44924	2.29254
2	44938	1.14627
2	44965	5.73135
2	44968	46.9971
2	44970	2.29254
2	44974	1.14627
2	44977	1.14627
2	44978	2.29254
2	44983	5.73135
2	44985	6.87762
2	44989	30.9493
2	44990	26.3642
2	44992	49.2896
2	44994	4.58508
2	44995	13.7552
2	44998	92.8479
2	45001	20.6329
2	45016	1.14627
2	45017	63.0448
2	45021	2.29254
2	45023	29.803
2	45031	2.29254
2	45037	1.14627
2	45041	12.609
2	45054	1.14627
2	45058	13.7552
2	45064	8.02389
2	45067	20.6329
2	45143	2.29254
2	45877	1.14627
2	46700	1.14627
2	46876	4.58508
2	46934	4.58508
2	46959	3.43881
2	46967	5.73135
2	46970	1.14627
2	46996	5.73135
2	47008	3.43881
2	47031	2.29254
2	47047	1.14627
2	47058	1.14627
2	47059	110.042
2	47135	2.29254
2	47141	1.14627
2	47149	4.58508
2	47150	9.17016
2	47154	1.14627
2	47177	2.29254
2	47178	1.14627
2	47180	1.14627
2	47181	38.9732
2	47183	1.14627
2	47185	36.6806
2	47186	32.0956
2	47189	27.5105
2	47193	25.2179
2	47198	16.0478
2	47201	6.87762
2	48529	1.14627
2	48549	3.43881
2	48559	1.14627
2	48575	2.29254
2	48602	3.43881
2	48611	5.73135
2	48616	4.58508
2	48619	2.29254
2	48633	19.4866
2	48636	42.412
2	48638	34.3881
2	48639	1.14627
2	48641	30.9493
2	48647	1.14627
2	48648	2.29254
2	48649	2.29254
2	48650	2419.78
2	48651	3.43881
2	48652	59.606
2	48655	12.609
2	48659	36.6806
2	48662	3.43881
2	48665	6.87762
2	48679	4.58508
2	48690	21.7791
2	48695	14.9015
2	48703	1.14627
2	48706	1.14627
2	48710	1.14627
2	48712	4.58508
2	48718	27.5105
2	48841	1.14627
2	48850	1.14627
2	51186	2.29254
2	51453	2.29254
2	51511	4.58508
2	51542	1.14627
2	51591	3.43881
2	51604	10.3164
2	55249	1.14627
2	59338	1.14627
2	59371	2.29254
2	59389	2.29254
2	59394	2.29254
2	59414	5.73135
2	59415	6.87762
2	59418	5.73135
2	59449	1.14627
2	59479	4.58508
2	59548	3.43881
2	59585	1.14627
2	59612	2.29254
2	59613	8.02389
2	59670	4.58508
2	59890	1.14627
2	60149	2.29254
2	60179	5.73135
2	60193	129.528
2	60658	1.14627
2	60730	5.73135
2	60733	2.29254
2	60743	46.9971
2	60746	1.14627
2	60747	2.29254
2	60749	14.9015
2	60751	9.17016
2	60753	5.73135
2	60759	3.43881
2	60762	20.6329
2	60768	8.02389
2	60773	13.7552
2	60777	52.7284
2	60786	6.87762
2	60790	1.14627
2	60807	9.17016
2	60822	11.4627
2	60825	1.14627
2	60831	1.14627
2	60834	6.87762
2	60837	1.14627
2	62048	3.43881
2	62605	16.0478
2	62619	1.14627
2	62622	2.29254
2	62627	1.14627
2	62636	1.14627
2	62640	8.02389
2	62644	3.43881
2	62647	1.14627
2	62662	1.14627
2	62663	13.7552
2	62666	1.14627
2	62672	12.609
2	62674	1.14627
2	62677	1.14627
2	62683	4.58508
2	62701	1.14627
2	62708	3.43881
2	62709	2.29254
2	62714	5.73135
2	62717	3.43881
2	62726	6.87762
2	66377	1.14627
2	67971	1.14627
2	69481	8.02389
2	69491	2.29254
2	69543	8.02389
2	69545	1.14627
2	69549	3.43881
2	69566	10.3164
2	71127	2.29254
2	71130	1.14627
2	71140	13.7552
2	71147	2.29254
2	71151	1.14627
2	71159	116.92
2	71161	45.8508
2	71163	9.17016
2	71165	10.3164
2	71166	2.29254
2	71167	4.58508
2	71168	129.528
2	71170	290.006
2	71173	270.52
2	71175	1.14627
2	71176	37.8269
2	71181	10.3164
2	71182	37.8269
2	71184	25.2179
2	71185	3.43881
2	71186	2.29254
2	71192	24.0717
2	71197	14.9015
2	71200	4.58508
2	71202	5.73135
2	71323	3.43881
2	71351	2.29254
2	71375	1.14627
2	71394	6.87762
2	72482	1.14627
2	72523	2.29254
2	74690	3.43881
2	74711	126.09
2	74712	5.73135
2	74715	3.43881
2	74720	4.58508
2	74721	5.73135
2	74724	1.14627
2	74730	3.43881
2	74736	2.29254
2	74739	6.87762
2	74748	1.14627
2	80292	1.14627
2	80383	1.14627
2	80701	13.7552
2	80702	1.14627
2	80717	1.14627
2	80719	4.58508
2	80731	1.14627
2	80739	1.14627
2	80740	3.43881
2	80744	21.7791
2	80750	4.58508
2	80752	8.02389
2	80754	105.457
2	80758	1.14627
2	80759	5.73135
2	80760	8.02389
2	80761	2.29254
2	80763	4.58508
2	80766	2.29254
2	80767	2.29254
2	80769	14.9015
2	80775	40.1194
2	80778	12.609
2	80803	1.14627
2	80813	11.4627
2	80817	1.14627
2	81873	1.14627
2	81876	1.14627
2	81880	4.58508
2	81932	1.14627
2	82052	1.14627
2	82105	6.87762
2	82140	3.43881
2	82142	1.14627
2	82355	1.14627
2	82375	2.29254
2	82844	8.02389
2	82845	5.73135
2	84255	3.43881
2	84261	2.29254
2	84269	154.746
2	84275	2.29254
2	84276	14.9015
2	84277	149.015
2	84278	99.7255
2	84282	2.29254
2	84284	1.14627
2	84286	9.17016
2	84287	6.87762
2	84290	20.6329
2	84291	8.02389
2	84307	27.5105
2	84311	6.87762
2	84745	10.3164
2	84792	9.17016
2	84798	3.43881
2	84901	2.29254
2	86465	1.14627
2	86468	6.87762
2	86481	2.29254
2	86485	1.14627
2	86486	1.14627
2	87749	5.73135
2	87790	4.58508
2	87809	2.29254
2	87815	14.9015
2	87834	1.14627
2	87922	1.14627
2	87926	4.58508
2	87928	1.14627
2	88006	1.14627
2	88071	1.14627
2	88181	2.29254
2	88186	2.29254
2	88215	9.17016
2	88225	3.43881
2	88228	1.14627
2	88254	2.29254
2	88257	8.02389
2	88260	21.7791
2	88270	11.4627
2	88273	3.43881
2	88286	1.14627
2	88287	3.43881
2	88293	14.9015
2	88299	3.43881
2	89023	9.17016
2	89036	1.14627
2	89077	3.43881
2	89088	3.43881
2	89099	1.14627
2	89103	1.14627
2	89111	1.14627
2	89113	2.29254
2	89117	1.14627
2	89118	6.87762
2	89119	13.7552
2	89120	1.14627
2	89121	3.43881
2	89122	4.58508
2	89123	5.73135
2	89124	4.58508
2	89125	2.29254
2	89126	2.29254
2	89127	14.9015
2	89128	32.0956
2	89129	10.3164
2	89130	19.4866
2	89131	20.6329
2	89132	10701.6
2	89133	1.14627
2	89134	8.02389
2	89139	4.58508
2	89148	18.3403
2	89149	6.87762
2	89158	1.14627
2	89161	1.14627
2	89187	5.73135
2	89374	2.29254
2	89389	3.43881
2	89401	4.58508
2	89417	3.43881
2	89425	6.87762
2	89436	4.58508
2	89464	2.29254
2	89470	13.7552
2	89471	75.6538
2	89472	1190.97
2	89473	13.7552
2	89474	664.837
2	89478	311.785
2	89480	5.73135
2	89481	25.2179
2	89484	1.14627
2	89486	1.14627
2	89487	6.87762
2	89491	4.58508
2	89492	3.43881
2	89493	5.73135
2	89497	5.73135
2	89498	3.43881
2	89501	100.872
2	89509	17.194
2	89511	8.02389
2	89517	1.14627
2	89518	1.14627
2	89522	5.73135
2	89610	3.43881
2	89618	2.29254
2	92204	5.73135
2	92219	1.14627
2	94606	1.14627
2	96109	4.58508
2	96112	16.0478
2	96130	12.609
2	96135	3.43881
2	96148	24.0717
2	96149	17.194
2	96153	1.14627
2	96157	17.194
2	96158	5.73135
2	96159	1.14627
2	96163	14.9015
2	96164	5.73135
2	96165	19.4866
2	96167	3.43881
2	96169	38.9732
2	96174	1.14627
2	96208	2.29254
2	100156	1.14627
2	100168	1.14627
2	100756	11.4627
2	100758	3.43881
2	100766	37.8269
2	100769	1.14627
2	100785	5.73135
2	101150	3.43881
2	101154	3.43881
2	101161	18.3403
2	101162	14.9015
2	101163	8.02389
2	101168	2.29254
2	101188	16.0478
2	101191	2.29254
2	101198	2.29254
2	101214	12.609
2	101216	1.14627
2	101218	2.29254
2	101222	6.87762
2	101224	43.5583
2	101226	6.87762
2	101676	1.14627
2	105911	3.43881
2	106603	2.29254
2	106635	1.14627
2	107453	10.3164
2	107466	3.43881
2	107475	10.3164
2	107478	2.29254
2	107506	43.5583
2	107508	1.14627
2	107510	9.17016
2	107515	12.609
2	107516	9.17016
2	107518	2.29254
2	107526	2.29254
2	107527	4.58508
2	107534	5.73135
2	107536	13.7552
2	107539	2.29254
2	110331	6.87762
2	110398	1.14627
2	110410	1.14627
2	110415	1.14627
2	110418	1.14627
2	110419	1.14627
2	110420	945.673
2	110421	1.14627
2	110535	4.58508
2	110542	25.2179
2	110544	8.02389
2	110547	43.5583
2	110549	2.29254
2	110551	147.869
2	110552	5.73135
2	110556	158.185
2	110557	3.43881
2	110560	1.14627
2	110561	241.863
2	110565	2.29254
2	110567	50.4359
2	110568	91.7016
2	110569	29.803
2	110571	140.991
2	110574	5.73135
2	110577	4.58508
2	110588	1.14627
2	110624	1.14627
2	110638	8.02389
2	113229	4.58508
2	113235	12.609
2	113247	8.02389
2	113250	2.29254
2	113259	9.17016
2	113263	5.73135
2	113268	3.43881
2	113370	1.14627
2	113384	1.14627
2	113386	5.73135
2	113394	17.194
2	113404	3.43881
2	113411	2.29254
2	113413	42.412
2	113416	11.4627
2	113419	13.7552
2	113420	9.17016
2	113424	3.43881
2	113428	13.7552
2	113432	1.14627
2	113435	1.14627
2	113436	6.87762
2	113439	1217.34
2	113440	3.43881
2	113441	4.58508
2	113442	427.559
2	113444	44.7045
2	113446	2.29254
2	113447	997.255
2	113449	18.3403
2	113451	2.29254
2	113452	12.609
2	113455	43.5583
2	113457	16.0478
2	113458	9.17016
2	113461	4.58508
2	115637	12.609
2	116453	3.43881
2	116749	3.43881
2	116751	13.7552
2	116754	4.58508
2	116756	2.29254
2	116773	17.194
2	116778	3.43881
2	116785	1.14627
2	116792	4.58508
2	116803	2.29254
2	116806	9.17016
2	116812	14.9015
2	116815	162.77
2	116820	8.02389
2	116821	1.14627
2	116824	2.29254
2	116825	18.3403
2	116827	36.6806
2	116837	6.87762
2	116879	2.29254
2	116889	18.3403
2	116893	4.58508
2	116900	14.9015
2	117198	8.02389
2	117229	1.14627
2	117237	2.29254
2	117647	1.14627
2	119528	1.14627
2	120441	1.14627
2	121925	1.14627
2	121972	1.14627
2	121976	1.14627
2	122042	1.14627
2	122045	1.14627
2	122051	6.87762
2	122055	3.43881
2	122062	10.3164
2	122085	14.9015
2	122094	5.73135
2	122097	3.43881
2	122099	1.14627
2	122102	46.9971
2	122106	26.3642
2	122110	3.43881
2	122114	8.02389
2	122121	1.14627
2	122129	1.14627
2	122133	91.7016
2	122135	2.29254
2	122136	14.9015
2	122141	178.818
2	122145	30.9493
2	122154	5.73135
2	122168	5.73135
2	122178	2.29254
2	122182	16.0478
2	124792	1.14627
2	124795	6.87762
2	124799	3.43881
2	124800	38.9732
2	124804	2.29254
2	124806	5.73135
2	124808	13.7552
2	124812	1.14627
2	124814	1.14627
2	124815	20.6329
2	124817	182.257
2	124819	6.87762
2	124820	123.797
2	124822	427.559
2	124824	165.063
2	124826	1.14627
2	124829	6.87762
2	124832	139.845
2	124833	4.58508
2	124834	33.2418
2	124835	1.14627
2	124837	3.43881
2	124844	65.3374
2	124855	14.9015
2	127529	1.14627
2	127550	1.14627
2	127565	1.14627
2	127566	12.609
2	127567	11.4627
2	127589	2.29254
2	128717	1.14627
2	128992	1.14627
2	128993	1.14627
2	130230	1.14627
2	130345	1.14627
2	132122	2.29254
2	132161	8.02389
2	132165	2.29254
2	132179	3.43881
2	132183	11.4627
2	132187	5.73135
2	132196	3.43881
2	132201	30.9493
2	132206	28.6567
2	132208	1.14627
2	132209	34.3881
2	132211	5.73135
2	132213	13.7552
2	132216	22.9254
2	132222	1.14627
2	132225	2.29254
2	135594	9.17016
2	135598	21.7791
2	135603	71.0687
2	135607	1.14627
2	135610	5.73135
2	135612	2.29254
2	135613	255.618
2	135614	11.4627
2	135616	232.693
2	135619	79.0926
2	135622	3.43881
2	135623	12.609
2	135624	34.3881
2	135625	17.194
2	135627	45.8508
2	135630	45.8508
2	135636	1.14627
2	135637	37.8269
2	135640	140.991
2	135646	4.58508
2	135647	3.43881
2	135654	9.17016
2	135655	5.73135
2	135656	5.73135
2	135658	115.773
2	135661	3.43881
2	135663	25.2179
2	135666	10.3164
2	135670	2.29254
2	135675	1.14627
2	135677	4.58508
2	135683	1.14627
2	135684	11.4627
2	135686	1.14627
2	135687	229.254
2	135690	2.29254
2	135692	14.9015
2	135693	1.14627
2	135694	4.58508
2	135695	5.73135
2	135697	81.3852
2	135699	100.872
2	135702	359.929
2	135703	3.43881
2	135705	4.58508
2	135707	38.9732
2	135708	26.3642
2	135711	1367.5
2	135715	37.8269
2	135716	4.58508
2	135720	400.048
2	135723	3.43881
2	135733	32.0956
2	135735	1.14627
2	135744	14.9015
2	135768	6.87762
2	135788	1.14627
2	135990	2.29254
2	137538	1.14627
2	137605	6.87762
2	137638	1.14627
2	140272	8.02389
2	140310	1.14627
2	140316	138.699
2	140318	1.14627
2	140319	16.0478
2	140321	21.7791
2	140324	9.17016
2	140326	37.8269
2	140331	2.29254
2	140336	2.29254
2	140349	5.73135
2	142413	6.87762
2	142516	17.194
2	142517	8.02389
2	142533	3.43881
2	142535	8.02389
2	142736	1.14627
2	142741	1.14627
2	142743	1.14627
2	142746	2.29254
2	142747	3.43881
2	142748	1.14627
2	142750	2.29254
2	142751	486.018
2	142753	1.14627
2	142755	2.29254
2	142880	1.14627
2	142882	3.43881
2	142887	29.803
2	142892	41.2657
2	142894	4.58508
2	142896	43.5583
2	142898	8.02389
2	142900	44.7045
2	142902	4.58508
2	142905	19.4866
2	142908	2.29254
2	142911	287.714
2	142915	14.9015
2	142919	1.14627
2	143160	1.14627
2	144740	3.43881
2	144743	1.14627
2	145737	2.29254
2	145739	9.17016
2	145741	1.14627
2	145750	19.4866
2	145751	9.17016
2	145758	50.4359
2	145762	30.9493
2	145766	1.14627
2	145767	13.7552
2	145769	1.14627
2	145770	14.9015
2	145778	2.29254
2	145782	516.968
2	145783	40.1194
2	145784	4.58508
2	145790	2.29254
2	145791	4.58508
2	145792	28.6567
2	145793	97.4329
2	145796	1.14627
2	145798	2.29254
2	145799	38.9732
2	145804	8.02389
2	145807	6.87762
2	145818	3.43881
2	145822	8.02389
2	145832	1.14627
2	150645	3.43881
2	150655	4.58508
2	150849	2.29254
2	150890	3.43881
2	150962	2.29254
2	150975	1.14627
2	151167	5.73135
2	151168	20.6329
2	151176	6.87762
2	151180	13.7552
2	151182	2.29254
2	151196	3.43881
2	151201	3.43881
2	151205	4.58508
2	151214	21.7791
2	151218	2.29254
2	151220	38.9732
2	151223	2.29254
2	151225	26.3642
2	151227	8.02389
2	151228	395.463
2	151230	13.7552
2	151233	144.43
2	151236	402.341
2	151242	2.29254
2	151244	79.0926
2	151248	55.021
2	151262	4.58508
2	151265	13.7552
2	151269	10.3164
2	151271	1.14627
2	151272	28.6567
2	151831	6.87762
2	152138	1.14627
2	153688	18.3403
2	153691	12.609
2	153696	9.17016
2	153701	1.14627
2	153703	1.14627
2	154964	4.58508
2	155020	3.43881
2	158448	8.02389
2	158451	9.17016
2	158459	3.43881
2	159227	1.14627
2	159662	2.29254
2	159696	5.73135
2	159705	3.43881
2	159707	5.73135
2	159709	6.87762
2	159719	6.87762
2	159721	25.2179
2	159724	2.29254
2	159736	2.29254
2	159996	1.14627
2	161466	1.14627
2	163974	3.43881
2	164065	2.29254
2	164097	8.02389
2	164098	13.7552
2	164102	30.9493
2	164104	18.3403
2	164108	6.87762
2	164110	11.4627
2	164112	2.29254
2	164113	89.409
2	164115	63.0448
2	164117	17.194
2	164118	186.842
2	164122	2.29254
2	164123	1.14627
2	164127	111.188
2	164130	8.02389
2	164131	2.29254
2	164134	41.2657
2	164137	364.514
2	164138	2.29254
2	164141	69.9225
2	164143	30.9493
2	164145	122.651
2	164147	6.87762
2	164149	4.58508
2	164151	9.17016
2	164152	4.58508
2	164153	4.58508
2	164157	2.29254
2	164799	5.73135
2	164811	2.29254
2	164823	1.14627
2	164826	1.14627
2	164831	13.7552
2	164841	19.4866
2	164844	9.17016
2	164872	3.43881
2	164873	12.609
2	164875	1.14627
2	164877	25.2179
2	164884	8.02389
2	164889	20.6329
2	164891	1.14627
2	164957	1.14627
2	164967	1.14627
2	164969	1.14627
2	164973	1.14627
2	164986	1.14627
2	164990	4.58508
2	164994	4.58508
2	165008	5.73135
2	165025	6.87762
2	165031	1.14627
2	165046	6.87762
2	165048	2.29254
2	165336	4.58508
2	165694	5.73135
2	165906	1.14627
2	165984	1.14627
2	166002	4.58508
2	166725	4.58508
2	166726	3.43881
2	166738	3.43881
2	166881	1.14627
2	166906	1.14627
2	166944	1.14627
2	166948	17.194
2	166949	4.58508
2	166952	21.7791
2	166954	11.4627
2	166955	37.8269
2	166963	2.29254
2	166964	2.29254
2	167697	2.29254
2	167790	14.9015
2	167791	10.3164
2	167810	8.02389
2	167838	9.17016
2	167845	38.9732
2	167849	1.14627
2	167850	24.0717
2	167860	37.8269
2	167861	20.6329
2	167865	41.2657
2	167872	3.43881
2	167874	28.6567
2	167877	24.0717
2	167878	3.43881
2	167883	8.02389
2	167885	623.571
2	167886	4.58508
2	167890	84.824
2	167891	35.5344
2	167893	63.0448
2	167896	11.4627
2	167899	22.9254
2	167902	2.29254
2	167915	5.73135
2	167920	3.43881
2	168291	1.14627
2	169490	3.43881
2	169837	2.29254
2	169866	2.29254
2	169875	4.58508
2	169881	3.43881
2	169884	2.29254
2	169887	3.43881
2	169889	1.14627
2	169890	38.9732
2	169894	18.3403
2	169899	3.43881
2	169905	1.14627
2	169918	1.14627
2	169921	2.29254
2	169926	2.29254
2	169936	3.43881
2	169939	16.0478
2	169950	24.0717
2	169961	8.02389
2	169963	6.87762
2	169967	1.14627
2	169969	4.58508
2	170033	5.73135
2	170346	2.29254
2	170347	4.58508
2	170374	2.29254
2	170396	5.73135
2	170423	1.14627
2	171312	1.14627
2	175900	1.14627
2	176191	1.14627
2	176198	9.17016
2	176236	9.17016
2	176347	1.14627
2	176420	2.29254
2	176555	2.29254
2	176591	1.14627
2	177507	1.14627
2	177527	2.29254
2	177533	9.17016
2	177538	2.29254
2	177542	13.7552
2	177544	11.4627
2	177547	10.3164
2	177549	5.73135
2	177551	3.43881
2	177556	2.29254
2	177567	1.14627
2	177577	12.609
2	177579	99.7255
2	177581	5.73135
2	177587	6.87762
2	177590	2.29254
2	177601	8.02389
2	177608	4.58508
2	177609	14.9015
2	177611	3.43881
2	177613	3.43881
2	177620	11.4627
2	177625	1.14627
2	177627	1.14627
2	177636	13.7552
2	177643	5.73135
2	180127	3.43881
2	180320	1.14627
2	180561	4.58508
2	181300	12.609
2	181366	2.29254
2	181369	2.29254
2	181380	1.14627
2	181385	1.14627
2	181388	10.3164
2	181394	26.3642
2	181397	1.14627
2	181402	22.9254
2	181405	4.58508
2	181408	27.5105
2	182045	3.43881
2	182085	1.14627
2	182100	3.43881
2	182114	3.43881
2	182118	4.58508
2	182126	30.9493
2	182127	1.14627
2	182130	11.4627
2	182141	8.02389
2	182147	2.29254
2	182154	1.14627
2	184513	5.73135
2	184632	11.4627
2	186352	64.1911
2	186489	11.4627
2	186490	6.87762
2	186492	25.2179
2	186497	30.9493
2	186501	88.2628
2	186502	25.2179
2	186503	2.29254
2	186504	52.7284
2	186505	343.881
2	186507	126.09
2	186509	3.43881
2	186510	2.29254
2	186511	3.43881
2	186512	28.6567
2	186513	24.0717
2	186515	397.756
2	186518	3.43881
2	186520	67.6299
2	186524	13.7552
2	186529	24.0717
2	186531	5.73135
2	186551	4.58508
2	186563	4.58508
2	186999	1.14627
2	188690	3.43881
2	189429	1.14627
2	189489	1.14627
2	190639	3.43881
2	191628	4.58508
2	191637	3.43881
2	191713	2.29254
2	191749	4.58508
2	191762	14.9015
2	191763	9.17016
2	191764	5.73135
2	191766	1.14627
2	191768	2.29254
2	191770	6.87762
2	191771	5.73135
2	191772	2.29254
2	191774	1.14627
2	191780	1.14627
2	191783	42.412
2	191791	12.609
2	191793	2.29254
2	192064	2.29254
2	192176	5.73135
2	192183	5.73135
2	192184	1.14627
2	192189	1.14627
2	192194	2.29254
2	195725	24.0717
2	197365	4.58508
2	198310	3.43881
2	198745	1.14627
2	198748	1.14627
2	198772	5.73135
2	201459	1.14627
2	201742	4.58508
2	201748	1.14627
2	201752	1.14627
2	201757	5.73135
2	201758	2.29254
2	201759	19.4866
2	201764	14.9015
2	201767	5.73135
2	201768	11.4627
2	201769	8.02389
2	201771	8.02389
2	201772	33.2418
2	201773	13.7552
2	201774	2.29254
2	201775	1.14627
2	201777	139.845
2	201778	36.6806
2	201779	4.58508
2	201782	3.43881
2	201787	17.194
2	201792	8.02389
2	202229	1.14627
2	206414	5.73135
2	206415	3.43881
2	206802	2.29254
2	206911	1.14627
2	206919	4.58508
2	206924	3.43881
2	206933	16.0478
2	206943	80.2389
2	206946	2.29254
2	206947	35.5344
2	206950	4.58508
2	206951	256.764
2	206952	89.409
2	206955	132.967
2	206956	5.73135
2	206960	83.6777
2	206961	58.4598
2	206965	1.14627
2	206967	10.3164
2	206968	3.43881
2	206969	120.358
2	206971	4.58508
2	206976	2.29254
2	206978	1.14627
2	206979	72.215
2	206980	1.14627
2	206984	29.803
2	206989	9.17016
2	207002	4.58508
2	207017	6.87762
2	207387	1.14627
2	209368	1.14627
2	209432	2.29254
2	209446	1.14627
2	215360	2.29254
2	216317	1.14627
2	216386	2.29254
2	216391	1.14627
2	216404	9.17016
2	216408	3.43881
2	216410	108.896
2	216413	19.4866
2	216415	142.137
2	216417	1.14627
2	216418	17.194
2	216420	5.73135
2	216421	44.7045
2	216423	2.29254
2	216424	1.14627
2	216429	1.14627
2	216430	8.02389
2	216431	11.4627
2	216432	3.43881
2	216436	76.8001
2	216438	10.3164
2	216447	10.3164
2	216449	8.02389
2	216691	3.43881
2	217083	2.29254
2	217092	3.43881
2	217097	4.58508
2	217099	2.29254
2	217102	3.43881
2	217129	1.14627
2	217133	24.0717
2	217137	16.0478
2	217139	2.29254
2	217144	53.8747
2	217147	68.7762
2	217150	119.212
2	217152	2.29254
2	217153	2.29254
2	217155	35.5344
2	217160	50.4359
2	217162	2.29254
2	217163	2.29254
2	217268	8.02389
2	217923	2.29254
2	217931	3.43881
2	217933	4.58508
2	220765	17.194
2	220770	2.29254
2	220784	2.29254
2	220958	9.17016
2	220959	11.4627
2	220960	8.02389
2	220975	2.29254
2	220976	21.7791
2	220977	6.87762
2	220980	3.43881
2	220982	20.6329
2	220989	4.58508
2	220995	24.0717
2	220999	6.87762
2	221003	58.4598
2	221007	21.7791
2	221010	10.3164
2	221013	9.17016
2	221015	4.58508
2	221031	1.14627
2	234667	1.14627
2	235498	2.29254
2	235519	5.73135
2	235693	4.58508
2	235702	9.17016
2	235709	5.73135
2	235723	5.73135
2	235729	12.609
2	235730	9.17016
2	235771	6.87762
2	235772	6.87762
2	235779	2.29254
2	235780	5.73135
2	235781	4.58508
2	235783	4.58508
2	235786	9.17016
2	235790	2.29254
2	235792	5.73135
2	235797	6.87762
2	235799	1.14627
2	235800	4.58508
2	235804	1.14627
2	235805	4.58508
2	235806	52.7284
2	235807	6.87762
2	235808	12.609
2	235809	12.609
2	235811	48.1433
2	235812	2153.84
2	235813	5.73135
2	235814	35.5344
2	235815	98.5792
2	235816	95.1404
2	235817	251.033
2	235818	6.87762
2	235819	4675.64
2	235820	1.14627
2	235821	34.3881
2	235822	182.257
2	235823	96.2867
2	235824	202.89
2	235825	145.576
2	235826	2.29254
2	235827	2329.22
[truncated: 70,394 more rows]

## Sheet: ZnD +ve strand
chromosome	coordinate	# reads
1	6556	1.64518
1	7372	1.64518
1	8087	6.58071
1	8093	6.58071
1	9377	3.29036
1	11275	1.64518
1	11313	3.29036
1	11318	4.93553
1	11320	1.64518
1	11632	1.64518
1	16988	27.968
1	16996	1.64518
1	17004	3.29036
1	17006	31.2584
1	17027	1.64518
1	17037	3.29036
1	23132	1.64518
1	23765	8.22589
1	23780	9.87107
1	24838	322.455
1	24840	4.93553
1	24842	1.64518
1	24846	46.065
1	24861	4.93553
1	24872	9.87107
1	24887	8.22589
1	24900	9.87107
1	24903	4.93553
1	24904	37.8391
1	24909	18.097
1	24914	26.3228
1	24930	1.64518
1	24939	1.64518
1	24943	1.64518
1	24946	3.29036
1	24949	21.3873
1	24954	8.22589
1	24957	11.5162
1	24965	4.93553
1	24970	1.64518
1	24973	8.22589
1	24976	4.93553
1	24984	1.64518
1	24987	1.64518
1	24991	19.7421
1	24992	1.64518
1	24994	62.5168
1	24995	3.29036
1	24997	18.097
1	25000	24.6777
1	25003	3.29036
1	25006	3.29036
1	25010	29.6132
1	25012	3.29036
1	25024	4.93553
1	25069	3.29036
1	28423	1.64518
1	30424	3.29036
1	30433	9.87107
1	30435	31.2584
1	30437	4.93553
1	30438	1.64518
1	30471	4.93553
1	31108	1.64518
1	31118	1.64518
1	31125	1.64518
1	31127	1.64518
1	31145	1.64518
1	31186	1.64518
1	31188	24.6777
1	31192	3.29036
1	31193	172.744
1	31194	1.64518
1	31212	8.22589
1	31216	14.8066
1	31218	4.93553
1	31221	24.6777
1	31225	134.905
1	31227	1.64518
1	31234	46.065
1	31242	403.069
1	31243	4.93553
1	31244	1.64518
1	31245	8.22589
1	31246	11.5162
1	31247	11.5162
1	31248	8.22589
1	31250	6.58071
1	31251	6.58071
1	31253	8.22589
1	31254	8.22589
1	31256	3.29036
1	31258	4.93553
1	31260	1.64518
1	31262	1.64518
1	31263	6.58071
1	31264	3.29036
1	31272	6.58071
1	31275	1.64518
1	31323	16.4518
1	31325	9.87107
1	31334	8.22589
1	31353	3.29036
1	31427	3.29036
1	31430	4.93553
1	31465	1.64518
1	31466	1.64518
1	31474	4.93553
1	31497	1.64518
1	31511	1.64518
1	31513	29.6132
1	31515	11.5162
1	31517	8.22589
1	31519	9.87107
1	31521	120.098
1	31525	3.29036
1	31529	6.58071
1	31532	1.64518
1	31535	3.29036
1	31539	1.64518
1	31542	1.64518
1	31572	13.1614
1	31573	3.29036
1	31683	1.64518
1	31711	4.93553
1	31713	57.5812
1	31715	6.58071
1	31717	4.93553
1	31718	4.93553
1	31719	4.93553
1	31723	54.2909
1	31726	148.066
1	31727	1.64518
1	31729	46.065
1	31732	41.1294
1	31736	11.5162
1	31748	8.22589
1	31778	3.29036
1	31789	1.64518
1	31799	9.87107
1	31800	3.29036
1	31824	1.64518
1	31828	3.29036
1	31842	11.5162
1	31861	16.4518
1	31876	1.64518
1	31886	3.29036
1	31897	1.64518
1	31898	1.64518
1	31908	1.64518
1	31936	21.3873
1	31977	3.29036
1	32149	1.64518
1	33198	6.58071
1	33270	1.64518
1	33284	4.93553
1	33345	41.1294
1	33359	42.7746
1	33362	9.87107
1	33767	14.8066
1	33868	9.87107
1	33880	3.29036
1	33917	1.64518
1	33922	1.64518
1	33954	6.58071
1	33969	1.64518
1	34003	4.93553
1	34167	3.29036
1	34173	3.29036
1	34183	6.58071
1	34219	1.64518
1	34223	1.64518
1	34234	1.64518
1	34267	1.64518
1	34272	3.29036
1	34282	4.93553
1	34376	1.64518
1	34977	3.29036
1	34987	4.93553
1	34989	4.93553
1	34992	1.64518
1	35002	4.93553
1	35015	3.29036
1	35020	1.64518
1	35029	1.64518
1	35071	6.58071
1	35084	1.64518
1	35094	1.64518
1	35097	1.64518
1	35103	24.6777
1	35107	31.2584
1	35131	1.64518
1	35135	1.64518
1	35453	1.64518
1	35605	4.93553
1	35662	1.64518
1	35734	1.64518
1	35751	6.58071
1	36518	1.64518
1	36525	1.64518
1	36526	4.93553
1	36535	3.29036
1	36547	1.64518
1	36551	1.64518
1	36553	1.64518
1	36556	4.93553
1	36559	44.4198
1	36567	4.93553
1	36571	13.1614
1	36581	13.1614
1	37360	11.5162
1	37378	29.6132
1	37380	116.808
1	37387	9.87107
1	37392	72.3878
1	37396	44.4198
1	37400	1.64518
1	37403	19.7421
1	37405	34.5487
1	37406	6.58071
1	37407	14.8066
1	37408	4.93553
1	37409	1.64518
1	37415	95.4203
1	37416	6.58071
1	37419	8.22589
1	37422	32.9036
1	37436	1.64518
1	37442	3.29036
1	37444	4.93553
1	37989	8.22589
1	39178	1.64518
1	39187	6.58071
1	39190	6.58071
1	39196	1.64518
1	39200	6.58071
1	39205	59.2264
1	39207	3.29036
1	39208	11.5162
1	39209	1.64518
1	39215	8.22589
1	39234	3.29036
1	39248	11.5162
1	39253	3.29036
1	39259	11.5162
1	39262	3.29036
1	40840	1.64518
1	41141	4.93553
1	41144	1.64518
1	41234	1.64518
1	42108	9.87107
1	42134	16.4518
1	42142	9.87107
1	42145	3.29036
1	42148	21.3873
1	42149	6.58071
1	42151	1.64518
1	42153	3.29036
1	42154	31.2584
1	42155	161.227
1	42156	4.93553
1	42157	8.22589
1	42158	11.5162
1	42160	3.29036
1	42161	36.1939
1	42162	8.22589
1	42163	9.87107
1	42164	18.097
1	42165	1.64518
1	42166	6.58071
1	42167	24.6777
1	42168	60.8716
1	42169	1.64518
1	42170	190.841
1	42171	14.8066
1	42172	44.4198
1	42176	1.64518
1	42177	207.292
1	42182	3.29036
1	42185	31.2584
1	42188	8.22589
1	42191	57.5812
1	42198	9.87107
1	42199	1.64518
1	42201	6.58071
1	42202	6.58071
1	42203	32.9036
1	42204	6.58071
1	42205	8.22589
1	42206	23.0325
1	42207	24.6777
1	42212	78.9685
1	42218	11.5162
1	42221	11.5162
1	42342	4.93553
1	42350	1.64518
1	43438	4.93553
1	44221	3.29036
1	45753	1.64518
1	45772	8.22589
1	45799	4.93553
1	45805	19.7421
1	45810	9.87107
1	45813	3.29036
1	45815	1.64518
1	45820	9.87107
1	45860	3.29036
1	45877	1.64518
1	47041	1.64518
1	47999	3.29036
1	48053	4.93553
1	48483	1.64518
1	48488	1.64518
1	48496	3.29036
1	48497	37.8391
1	48503	3.29036
1	48508	8.22589
1	48511	21.3873
1	48512	1.64518
1	48528	6.58071
1	48532	1.64518
1	48534	60.8716
1	48539	141.485
1	48542	93.7751
1	48550	3.29036
1	48555	39.4843
1	48564	11.5162
1	48567	11.5162
1	48579	9.87107
1	48581	1.64518
1	48584	8.22589
1	48590	3.29036
1	48591	3.29036
1	48593	3.29036
1	48595	1.64518
1	48612	3.29036
1	48629	4.93553
1	48780	1.64518
1	48782	3.29036
1	48793	4.93553
1	48795	1.64518
1	48811	4.93553
1	54209	6.58071
1	54214	4.93553
1	54890	1.64518
1	57312	4.93553
1	57432	1.64518
1	57435	1.64518
1	57436	6.58071
1	57440	4.93553
1	57446	1.64518
1	57465	9.87107
1	57469	18.097
1	57470	8.22589
1	57472	6.58071
1	57473	8.22589
1	57475	8.22589
1	57476	8.22589
1	57478	11.5162
1	57479	6.58071
1	57481	3.29036
1	57484	60.8716
1	57487	59.2264
1	57490	241.841
1	57493	31.2584
1	57495	21.3873
1	57496	116.808
1	57497	13.1614
1	57500	41.1294
1	57501	13.1614
1	57502	4.93553
1	57504	9.87107
1	57506	4.93553
1	57507	26.3228
1	57508	9.87107
1	57509	9.87107
1	57510	16.4518
1	57511	9.87107
1	57513	6.58071
1	57514	19.7421
1	57517	259.938
1	57520	87.1944
1	57524	72.3878
1	57532	88.8396
1	61254	1.64518
1	61261	8.22589
1	61263	3.29036
1	61265	18.097
1	61267	3.29036
1	61269	51.0005
1	61270	3.29036
1	61271	14.8066
1	61274	49.3553
1	61279	16.4518
1	61282	87.1944
1	61285	6.58071
1	61287	197.421
1	61290	21.3873
1	61292	3.29036
1	61294	19.7421
1	61296	8.22589
1	61297	1.64518
1	61300	182.615
1	61301	1.64518
1	61302	1.64518
1	61304	16.4518
1	61306	1.64518
1	61309	1.64518
1	61316	6.58071
1	61324	1.64518
1	61328	1.64518
1	61482	3.29036
1	61506	1.64518
1	61552	3.29036
1	61577	4.93553
1	61578	4.93553
1	61602	1.64518
1	61603	3.29036
1	61646	4.93553
1	61647	1.64518
1	61651	1.64518
1	61654	3.29036
1	61655	6.58071
1	61656	4.93553
1	61658	14.8066
1	61693	3.29036
1	61783	14.8066
1	61801	23.0325
1	61967	21.3873
1	61968	1.64518
1	62009	9.87107
1	62309	3.29036
1	62430	4.93553
1	62762	11.5162
1	62765	8.22589
1	62773	8.22589
1	62776	18.097
1	62782	1.64518
1	62808	4.93553
1	62936	1.64518
1	62950	1.64518
1	64335	3.29036
1	65492	3.29036
1	68182	6.58071
1	69220	1.64518
1	69923	1.64518
1	69977	4.93553
1	70040	1.64518
1	70045	9.87107
1	70069	11.5162
1	70076	1.64518
1	70082	8.22589
1	70119	3.29036
1	70124	4.93553
1	70151	1.64518
1	70209	13.1614
1	70241	1.64518
1	70308	3.29036
1	70309	1.64518
1	70318	1.64518
1	70322	9.87107
1	70325	16.4518
1	70326	44.4198
1	70330	29.6132
1	70339	6.58071
1	70404	1.64518
1	70424	1.64518
1	70427	3.29036
1	70432	26.3228
1	70433	19.7421
1	70435	3.29036
1	70438	51.0005
1	70476	11.5162
1	70481	1.64518
1	70496	4.93553
1	70502	1.64518
1	70507	13.1614
1	71635	1.64518
1	71644	34.5487
1	71647	1.64518
1	71649	13.1614
1	71652	1.64518
1	71656	9.87107
1	71657	19.7421
1	71663	21.3873
1	71666	3.29036
1	71670	16.4518
1	71680	16.4518
1	71682	14.8066
1	71686	1.64518
1	71689	6.58071
1	71696	27.968
1	71711	9.87107
1	71717	32.9036
1	71726	21.3873
1	71729	80.6137
1	71730	4.93553
1	71736	1.64518
1	71739	8.22589
1	71745	46.065
1	71746	6.58071
1	71749	29.6132
1	71751	153.002
1	71753	26.3228
1	71754	24.6777
1	71756	383.326
1	71758	23.0325
1	71759	3923.75
1	71760	3.29036
1	71761	1.64518
1	71762	59.2264
1	71763	51.0005
1	71765	3.29036
1	71767	52.6457
1	71768	87.1944
1	71770	8.22589
1	71771	14.8066
1	71772	8.22589
1	71774	1.64518
1	71775	3.29036
1	71777	174.389
1	71780	393.197
1	71783	51.0005
1	71784	1.64518
1	71785	32.9036
1	71788	6.58071
1	71815	3.29036
1	71826	1.64518
1	71838	4.93553
1	71868	1.64518
1	72168	6.58071
1	72180	3.29036
1	72428	4.93553
1	72599	1.64518
1	72698	1.64518
1	72925	4.93553
1	72966	4.93553
1	73013	1.64518
1	73014	3.29036
1	73093	3.29036
1	73657	1.64518
1	73827	1.64518
1	73872	4.93553
1	73903	9.87107
1	73904	4.93553
1	73907	3.29036
1	73914	16.4518
1	73916	11.5162
1	73918	1.64518
1	73921	18.097
1	73932	18.097
1	73955	6.58071
1	76338	4.93553
1	76344	11.5162
1	76364	4.93553
1	76368	6.58071
1	76370	116.808
1	76371	213.873
1	76372	3.29036
1	76377	83.9041
1	76378	1.64518
1	76384	292.842
1	76385	3.29036
1	76386	18.097
1	76387	11.5162
1	76388	11.5162
1	76389	57.5812
1	76390	9.87107
1	76391	1.64518
1	76392	3213.03
1	76393	180.97
1	76394	39.4843
1	76395	65.8071
1	76396	21.3873
1	76397	26.3228
1	76398	29.6132
1	76399	6.58071
1	76400	32.9036
1	76401	7617.17
1	76402	8.22589
1	76404	13.1614
1	76405	1564.56
1	76406	1.64518
1	76407	1.64518
1	76408	9.87107
1	76409	9.87107
1	76411	21.3873
1	76414	69.0975
1	76415	1.64518
1	76416	1.64518
1	76418	24.6777
1	76419	1.64518
1	76422	111.872
1	76426	13.1614
1	76429	1.64518
1	76432	9.87107
1	76433	1.64518
1	76444	1.64518
1	76448	1.64518
1	76452	3.29036
1	76461	1.64518
1	76462	18.097
1	76469	1.64518
1	76627	3.29036
1	76695	3.29036
1	76709	1.64518
1	76714	11.5162
1	76715	3.29036
1	76719	1.64518
1	76771	6.58071
1	76856	3.29036
1	76860	4.93553
1	76910	1.64518
1	76979	1.64518
1	77053	3.29036
1	77056	4.93553
1	77108	3.29036
1	77149	1.64518
1	77151	1.64518
1	77153	1.64518
1	77154	11.5162
1	77155	9.87107
1	77156	1.64518
1	77162	1.64518
1	77163	14.8066
1	77165	4.93553
1	77166	8.22589
1	77172	3.29036
1	77281	4.93553
1	77315	1.64518
1	77323	3.29036
1	77330	1.64518
1	77433	4.93553
1	77438	1.64518
1	77485	8.22589
1	77502	1.64518
1	78268	3.29036
1	78504	1.64518
1	78811	4.93553
1	78966	6.58071
1	78971	3.29036
1	78973	3.29036
1	79001	11.5162
1	79631	3.29036
1	79651	3.29036
1	79659	8.22589
1	79660	1.64518
1	79670	1.64518
1	79674	148.066
1	79678	95.4203
1	79684	55.936
1	79686	11.5162
1	79687	4.93553
1	79689	220.454
1	79690	16.4518
1	79692	8.22589
1	79695	85.5492
1	79700	138.195
1	79705	9.87107
1	79708	6.58071
1	79709	13.1614
1	79718	8.22589
1	79855	1.64518
1	79874	1.64518
1	79877	6.58071
1	80021	4.93553
1	80072	1.64518
1	80901	1.64518
1	80906	1.64518
1	80912	1.64518
1	80915	1.64518
1	80923	9.87107
1	80925	1.64518
1	80935	1.64518
1	80938	4.93553
1	81100	3.29036
1	82665	1.64518
1	82667	1.64518
1	82676	1.64518
1	82680	6.58071
1	82681	1.64518
1	82683	16.4518
1	82684	1.64518
1	82685	72.3878
1	82686	97.0655
1	82687	273.099
1	82688	296.132
1	82689	1.64518
1	82690	1.64518
1	82691	1.64518
1	82692	4.93553
1	82693	13.1614
1	82695	3.29036
1	82696	116.808
1	82697	3.29036
1	82698	34.5487
1	82701	695.91
1	82702	23.0325
1	82703	115.162
1	82704	166.163
1	82706	3.29036
1	82711	11.5162
1	82713	6.58071
1	82716	1.64518
1	82717	1.64518
1	82724	9.87107
1	82725	3.29036
1	82726	9.87107
1	82728	62.5168
1	82730	1.64518
1	82733	4.93553
1	82734	1.64518
1	82739	6.58071
1	82745	3.29036
1	82747	1.64518
1	82751	1.64518
1	82753	13.1614
1	82757	13.1614
1	82759	3.29036
1	82763	6.58071
1	82766	11.5162
1	82769	3.29036
1	82824	4.93553
1	82826	1.64518
1	82841	1.64518
1	82916	3.29036
1	82939	1.64518
1	82954	3.29036
1	82966	1.64518
1	83057	14.8066
1	87220	8.22589
1	87237	9.87107
1	87240	3.29036
1	87242	11.5162
1	87250	194.131
1	87252	67.4523
1	87253	187.55
1	87254	54.2909
1	87259	687.684
1	87260	72.3878
1	87261	1247.04
1	87262	27.968
1	87263	55.936
1	87264	4377.82
1	87265	13.1614
1	87267	1.64518
1	87268	49.3553
1	87270	78.9685
1	87275	4.93553
1	87278	1.64518
1	87279	72.3878
1	87286	23.0325
1	87294	11.5162
1	87321	6.58071
1	87329	1.64518
1	87390	1.64518
1	87501	3.29036
1	92388	4.93553
1	92400	3.29036
1	92409	8.22589
1	92415	6.58071
1	92416	4.93553
1	92424	3.29036
1	92442	3.29036
1	92831	1.64518
1	92835	1.64518
1	92836	9.87107
1	92849	23.0325
1	92850	13.1614
1	92852	39.4843
1	92853	29.6132
1	92854	4.93553
1	92859	4.93553
1	92862	1.64518
1	92877	1.64518
1	92885	37.8391
1	92889	4.93553
1	92893	1.64518
1	92899	3.29036
1	92913	1.64518
1	93807	3.29036
1	94250	8.22589
1	94549	3.29036
1	94579	6.58071
1	94591	34.5487
1	94593	16.4518
1	94595	248.422
1	94596	8.22589
1	94597	9.87107
1	94598	27.968
1	94599	26.3228
1	94600	24.6777
1	94601	8.22589
1	94602	4.93553
1	94603	3.29036
1	94604	9.87107
1	94605	14.8066
1	94606	1.64518
1	94607	582.393
1	94610	51.0005
1	94611	1.64518
1	94612	4.93553
1	94615	74.033
1	94616	13.1614
1	94617	9.87107
1	94618	8.22589
1	94619	3.29036
1	94620	3.29036
1	94621	3.29036
1	94622	3.29036
1	94625	31.2584
1	94629	4.93553
1	94631	32.9036
1	94632	4.93553
1	94633	8.22589
1	94634	13.1614
1	94635	6.58071
1	94640	4.93553
1	94642	21.3873
1	94644	3.29036
1	94646	62.5168
1	94655	11.5162
1	94661	6.58071
1	94676	6.58071
1	94680	18.097
1	94684	3.29036
1	94692	1.64518
1	95020	6.58071
1	95059	13.1614
1	95080	1.64518
1	95120	3.29036
1	95125	1.64518
1	95129	1.64518
1	95131	1.64518
1	99362	6.58071
1	110582	8.22589
1	110593	4.93553
1	110600	9.87107
1	110611	4.93553
1	110620	1.64518
1	110630	3.29036
1	110639	9.87107
1	110643	21.3873
1	110646	3.29036
1	110647	16.4518
1	110648	69.0975
1	110649	11.5162
1	110651	1.64518
1	110654	19.7421
1	110656	106.937
1	110660	46.065
1	110664	77.3234
1	110667	4.93553
1	110668	4.93553
1	110669	1.64518
1	110675	1.64518
1	110689	4.93553
1	110691	1.64518
1	110701	3.29036
1	114786	1.64518
1	114795	4.93553
1	114800	6.58071
1	114803	14.8066
1	114809	13.1614
1	114811	1.64518
1	114816	3.29036
1	114818	1.64518
1	114826	3.29036
1	114828	1.64518
1	114832	1.64518
1	114841	1.64518
1	114854	1.64518
1	114862	1.64518
1	115031	1.64518
1	115226	1.64518
1	116042	1.64518
1	116198	1.64518
1	119858	6.58071
1	119864	3.29036
1	119867	16.4518
1	119960	1.64518
1	120468	4.93553
1	121663	4.93553
1	123790	1.64518
1	123862	3.29036
1	124765	3.29036
1	124782	55.936
1	124786	29.6132
1	124787	1.64518
1	124788	4.93553
1	124789	42.7746
1	124790	6.58071
1	124792	208.938
1	124795	32.9036
1	124798	167.808
1	124801	57.5812
1	124802	1.64518
1	124806	3.29036
1	124807	3.29036
1	124811	8.22589
1	124815	1.64518
1	124842	4.93553
1	124856	3.29036
1	124874	1.64518
1	125744	3.29036
1	128209	6.58071
1	128804	1.64518
1	129205	3.29036
1	129208	23.0325
1	129210	210.583
1	129213	1.64518
1	129215	1.64518
1	129216	44.4198
1	129217	3.29036
1	129219	3.29036
1	129220	1.64518
1	129221	26.3228
1	129222	6.58071
1	129223	36.1939
1	129224	4.93553
1	129225	3.29036
1	129226	11.5162
1	129227	44.4198
1	129228	27.968
1	129229	179.324
1	129230	31.2584
1	129231	922.945
1	129232	924.59
1	129233	19.7421
1	129234	57.5812
1	129236	1154.91
1	129237	8.22589
1	129238	1034.82
1	129239	1.64518
1	129240	312.584
1	129241	121.743
1	129242	18.097
1	129244	735.394
1	129245	19.7421
1	129246	46.065
1	129247	6.58071
1	129248	3.29036
1	129249	115.162
1	129250	11.5162
1	129251	1.64518
1	129252	541.263
1	129254	164.518
1	129256	18.097
1	129263	3.29036
1	129267	1.64518
1	129268	9.87107
1	129277	1.64518
1	129280	1.64518
1	129297	6.58071
1	129392	1.64518
1	129429	9.87107
1	129430	14.8066
1	129432	1.64518
1	129494	1.64518
1	129498	1.64518
1	129593	1.64518
1	129781	9.87107
1	129982	9.87107
1	130679	1.64518
1	130686	32.9036
1	130690	23.0325
1	130716	11.5162
1	130723	4.93553
1	130731	4.93553
1	130735	197.421
1	130736	1.64518
1	130742	103.646
1	130744	284.616
1	130746	37.8391
1	130748	26.3228
1	130750	47.7101
1	130755	3.29036
1	130778	1.64518
1	130779	9.87107
1	131257	3.29036
1	131577	1.64518
1	131610	6.58071
1	132154	4.93553
1	132156	1.64518
1	132158	3.29036
1	132164	4.93553
1	132175	4.93553
1	132182	6.58071
1	132185	55.936
1	132191	36.1939
1	132195	52.6457
1	132208	24.6777
1	132213	1.64518
1	132220	1.64518
1	132226	4.93553
1	132227	1.64518
1	132236	3.29036
1	132253	1.64518
1	132358	6.58071
1	132819	4.93553
1	133010	1.64518
1	133340	1.64518
1	133355	6.58071
1	133356	11.5162
1	133362	14.8066
1	133366	16.4518
1	133379	18.097
1	133383	3.29036
1	133387	6.58071
1	133396	1.64518
1	133399	3.29036
1	133405	3.29036
1	133408	1.64518
1	133410	9.87107
1	135792	6.58071
1	135803	1.64518
1	135813	8.22589
1	135815	1.64518
1	135822	11.5162
1	135823	14.8066
1	135824	1.64518
1	135829	14.8066
1	135832	8.22589
1	135833	1.64518
1	135839	1.64518
1	135840	1.64518
1	135841	1.64518
1	135842	3.29036
1	135843	6.58071
1	135844	31.2584
1	135845	1.64518
1	135848	4.93553
1	135854	9.87107
1	135869	6.58071
1	136296	1.64518
1	136462	9.87107
1	136473	4.93553
1	136477	14.8066
1	136486	4.93553
1	136493	1.64518
1	136517	1.64518
1	136557	1.64518
1	136565	1.64518
1	136596	4.93553
1	136692	3.29036
1	136700	1.64518
1	136715	3.29036
1	136717	6.58071
1	136796	6.58071
1	136803	1.64518
1	136806	1.64518
1	136815	37.8391
1	136816	1.64518
1	136822	3.29036
1	136825	8.22589
1	136826	3.29036
1	136831	3.29036
1	136834	18.097
1	136835	31.2584
1	136837	1.64518
1	136839	31.2584
1	136840	3.29036
1	136844	26.3228
1	136849	3.29036
1	136850	4.93553
1	136852	24.6777
1	136856	14.8066
1	136858	3.29036
1	136860	205.647
1	136861	6.58071
1	136863	51.0005
1	136864	3.29036
1	136866	421.166
1	136868	246.777
1	136869	1.64518
1	136871	80.6137
1	136874	381.681
1	136878	1.64518
1	136879	1.64518
1	136882	391.552
1	136896	6.58071
1	136905	14.8066
1	136910	1.64518
1	136911	4.93553
1	136916	1.64518
1	136934	1.64518
1	136946	1.64518
1	136951	1.64518
1	136958	3.29036
1	136962	8.22589
1	136974	6.58071
1	136976	3.29036
1	137025	1.64518
1	137029	1.64518
1	137033	8.22589
1	137129	3.29036
1	137165	1.64518
1	137213	1.64518
1	137324	1.64518
1	138533	3.29036
1	138564	6.58071
1	141949	1.64518
1	142109	3.29036
1	142117	16.4518
1	142122	27.968
1	142129	6.58071
1	142130	1.64518
1	142131	189.195
1	142133	4.93553
1	142134	1.64518
1	142138	518.231
1	142139	133.259
1	142140	3.29036
1	142141	6144.74
1	142142	6.58071
1	142143	36.1939
1	142144	251.712
1	142145	6.58071
1	142146	62.5168
1	142147	19.7421
1	142149	19.7421
1	142151	9.87107
1	142152	18.097
1	142153	506.715
1	142155	1.64518
1	142157	18.097
1	142158	1.64518
1	142159	1.64518
1	142161	13.1614
1	142163	8.22589
1	142165	1.64518
1	142167	16.4518
1	142169	3.29036
1	142171	29.6132
1	142173	19.7421
1	142176	1.64518
1	142179	13.1614
1	142183	1.64518
1	142186	3.29036
1	142201	1.64518
1	142213	1.64518
1	142214	9.87107
1	142217	13.1614
1	142218	8.22589
1	142246	3.29036
1	142314	1.64518
1	142341	1.64518
1	142376	6.58071
1	142619	83.9041
1	142620	1.64518
1	142621	4.93553
1	142669	6.58071
1	142730	3.29036
1	142734	19.7421
1	142735	60.8716
1	142736	78.9685
1	142769	3.29036
1	142788	1.64518
1	142811	3.29036
1	142880	4.93553
1	142897	3.29036
1	142902	1.64518
1	142934	1.64518
1	142939	1.64518
1	142940	6.58071
1	142981	3.29036
1	143548	1.64518
1	143550	4.93553
1	143552	1.64518
1	143561	1.64518
1	143572	6.58071
1	143591	4.93553
1	143616	8.22589
1	143618	4.93553
1	143660	1.64518
1	143731	1.64518
1	145202	1.64518
1	145262	1.64518
1	145689	4.93553
1	147056	3.29036
1	147261	1.64518
1	147321	4.93553
1	152204	13.1614
1	152207	1.64518
1	152208	4.93553
1	152215	184.26
1	152217	42.7746
1	152220	3.29036
1	152223	1.64518
1	152224	24.6777
1	152228	19.7421
1	152252	1.64518
1	152273	3.29036
1	152720	1.64518
1	152967	3.29036
1	153131	6.58071
1	154920	4.93553
1	155749	4.93553
1	155751	6.58071
1	156037	29.6132
1	158796	1.64518
1	158814	1.64518
1	158821	6.58071
1	158847	1.64518
1	158852	8.22589
1	158855	3.29036
1	158864	80.6137
1	158865	1.64518
1	158868	97.0655
1	158872	54.2909
1	158874	4.93553
1	158875	42.7746
1	158877	8.22589
1	158881	1.64518
1	158887	14.8066
1	158889	3.29036
1	158891	18.097
1	158897	16.4518
1	158906	1.64518
1	158947	4.93553
1	169232	1.64518
1	169234	1.64518
1	169238	1.64518
1	169249	9.87107
1	169253	6.58071
1	169259	4.93553
1	169262	3.29036
1	169263	1.64518
1	169272	14.8066
1	169277	29.6132
1	169282	27.968
1	169286	29.6132
1	169315	1.64518
1	169371	1.64518
1	171886	3.29036
1	172112	1.64518
1	172123	3.29036
1	172129	4.93553
1	172131	1.64518
1	172137	1.64518
1	172155	4.93553
1	172168	9.87107
1	172187	24.6777
1	175290	18.097
1	175292	4.93553
1	175296	1.64518
1	175298	26.3228
1	175300	3.29036
1	175302	19.7421
1	175303	18.097
1	175308	13.1614
1	175310	1.64518
1	175312	51.0005
1	175314	4.93553
1	175382	1.64518
1	176330	3.29036
1	176342	1.64518
1	176657	1.64518
1	176659	1.64518
1	176670	1.64518
1	176676	1.64518
1	176679	9.87107
1	176766	4.93553
1	177891	1.64518
1	179557	6.58071
1	179625	1.64518
1	179640	1.64518
1	180213	3.29036
1	180215	1.64518
1	180221	4.93553
1	180240	11.5162
1	180241	4.93553
1	180244	4.93553
1	180245	41.1294
1	180251	19.7421
1	180256	19.7421
1	180300	1.64518
1	180319	3.29036
1	180328	14.8066
1	181695	4.93553
1	183245	1.64518
1	184076	3.29036
1	184112	8.22589
1	184832	4.93553
1	184836	14.8066
1	184837	1.64518
1	184853	16.4518
1	184859	3.29036
1	184866	44.4198
1	184868	54.2909
1	184871	6.58071
1	184874	3.29036
1	184876	36.1939
1	184879	3.29036
1	184881	23.0325
1	184884	18.097
1	184888	3.29036
1	186274	8.22589
1	186275	18.097
1	186276	11.5162
1	186277	1.64518
1	186370	1.64518
1	186530	4.93553
1	186986	9.87107
1	186993	1.64518
1	186995	9.87107
1	186998	1.64518
1	187298	3.29036
1	187351	4.93553
1	187362	3.29036
1	187364	16.4518
1	187380	1.64518
1	187387	1.64518
1	187389	4.93553
1	187399	3.29036
1	188032	1.64518
1	188033	3.29036
1	188050	3.29036
1	188053	8.22589
1	188055	1.64518
1	188061	18.097
1	188064	1.64518
1	188065	11.5162
1	188076	1.64518
1	191498	1.64518
1	191522	1.64518
1	191601	1.64518
1	191624	3.29036
1	191703	3.29036
1	191972	8.22589
1	192539	1.64518
1	192549	9.87107
1	192551	3.29036
1	192552	1.64518
1	192553	1.64518
1	192554	1.64518
1	192556	3.29036
1	192557	3.29036
1	192558	1.64518
1	192559	9.87107
1	192560	6.58071
1	192563	9.87107
1	192566	41.1294
1	192567	59.2264
1	192568	8.22589
1	192569	1.64518
1	192577	1.64518
1	192582	4.93553
1	192587	16.4518
1	192595	6.58071
1	192612	8.22589
1	193206	3.29036
1	194859	1.64518
1	195866	8.22589
1	195983	1.64518
1	195984	3.29036
1	195985	27.968
1	196320	4.93553
1	196734	3.29036
1	197348	1.64518
1	207249	1.64518
2	10630	1.64518
2	10699	1.64518
2	10710	4.93553
2	16537	1.64518
2	22821	3.29036
2	23934	6.58071
2	23939	1.64518
2	23946	9.87107
2	23968	18.097
2	23972	3.29036
2	23973	3.29036
2	23976	1.64518
2	23977	1.64518
2	23980	131.614
2	23982	6.58071
2	23983	31.2584
2	23984	62.5168
2	23990	106.937
2	23992	435.972
2	23993	6.58071
2	23997	8.22589
2	23998	16.4518
2	24001	8.22589
2	24007	6.58071
2	24010	70.7426
2	24018	6.58071
2	24020	62.5168
2	24023	6.58071
2	24027	13.1614
2	24028	1.64518
2	24032	1.64518
2	24041	3.29036
2	24043	6.58071
2	24045	1.64518
2	24047	1.64518
2	24076	11.5162
2	24081	13.1614
2	24085	13.1614
2	24089	1.64518
2	24145	1.64518
2	24153	3.29036
2	24162	1.64518
2	24200	1.64518
2	24221	1.64518
2	24226	1.64518
2	24258	1.64518
2	24263	1.64518
2	24680	6.58071
2	24691	6.58071
2	24786	1.64518
2	28434	4.93553
2	28478	1.64518
2	29141	1.64518
2	29371	1.64518
2	29376	1.64518
2	29379	4.93553
2	29389	14.8066
2	29391	24.6777
2	29395	4.93553
2	29402	3.29036
2	29405	3.29036
2	29422	1.64518
2	29433	4.93553
2	29439	8.22589
2	29445	27.968
2	29446	14.8066
2	29447	27.968
2	29448	23.0325
2	29453	1.64518
2	29454	164.518
2	29456	1.64518
2	29458	16.4518
2	29464	9.87107
2	29469	11.5162
2	29472	9.87107
2	29475	6.58071
2	29483	4.93553
2	29490	4.93553
2	29497	24.6777
2	29501	1.64518
2	29505	21.3873
2	29508	1.64518
2	29509	4.93553
2	29518	3.29036
2	29520	39.4843
2	29521	4.93553
2	29523	39.4843
2	29526	24.6777
2	29530	9.87107
2	29540	11.5162
2	29555	8.22589
2	29559	1.64518
2	29563	6.58071
2	29567	16.4518
2	29572	6.58071
2	29576	3.29036
2	29582	13.1614
2	29585	19.7421
2	36668	8.22589
2	36686	18.097
2	36697	3.29036
2	36699	6.58071
2	36702	1.64518
2	36709	3.29036
2	36717	23.0325
2	36722	3.29036
2	36729	8.22589
2	36730	1.64518
2	36731	6.58071
2	36733	753.491
2	36734	11.5162
2	36735	18.097
2	36739	14.8066
2	36740	3.29036
2	36741	19.7421
2	36744	4.93553
2	36745	4.93553
2	36748	1.64518
2	36749	227.035
2	36753	177.679
2	36755	3.29036
2	36757	358.649
2	36758	6.58071
2	36761	1.64518
2	36763	32.9036
2	36764	1.64518
2	36766	26.3228
2	36768	3.29036
2	36771	9.87107
2	36774	23.0325
2	36795	1.64518
2	36874	1.64518
2	36932	1.64518
2	37123	1.64518
2	37156	4.93553
2	37221	1.64518
2	37452	1.64518
2	37453	8.22589
2	37454	3.29036
2	39115	4.93553
2	39125	9.87107
2	39145	6.58071
2	39391	1.64518
2	39582	1.64518
2	39596	1.64518
2	39603	1.64518
2	39604	1.64518
2	40003	3.29036
2	40013	19.7421
2	40014	13.1614
2	40019	1.64518
2	40027	4.93553
2	40031	24.6777
2	40033	42.7746
2	40034	1.64518
2	40035	3.29036
2	40040	42.7746
2	40042	3.29036
2	40047	52.6457
2	40051	16.4518
2	40054	23.0325
2	40172	3.29036
2	40179	11.5162
2	40471	6.58071
2	40773	3.29036
2	40774	1.64518
2	40781	8.22589
2	40789	1.64518
2	41187	1.64518
2	42506	4.93553
2	42520	1.64518
2	42532	3.29036
2	42536	3.29036
2	42539	1.64518
2	42544	4.93553
2	42545	3.29036
2	43239	1.64518
2	43240	3.29036
2	43243	9.87107
2	43244	27.968
2	43248	13.1614
2	43249	1.64518
2	43251	44.4198
2	43253	11.5162
2	43254	14.8066
2	43261	9.87107
2	43265	6.58071
2	43267	4.93553
2	43274	1.64518
2	43277	1.64518
2	43283	1.64518
2	43294	1.64518
2	43313	1.64518
2	43369	1.64518
2	43472	1.64518
2	43579	1.64518
2	43885	9.87107
2	45134	1.64518
2	45356	3.29036
2	45492	3.29036
2	45512	8.22589
2	45517	13.1614
2	45521	1.64518
2	45528	26.3228
2	45532	4.93553
2	45536	27.968
2	45549	29.6132
2	45551	8.22589
2	45552	26.3228
2	45557	199.066
2	45562	64.1619
2	45563	439.262
2	45564	1.64518
2	45565	19.7421
2	45567	11.5162
2	45572	1505.34
2	45573	133.259
2	45574	8.22589
2	45575	3.29036
2	45578	78.9685
2	45579	1075.95
2	45580	44.4198
2	45581	21.3873
2	45582	9030.38
2	45583	44.4198
2	45584	21.3873
2	45585	1.64518
2	45586	3064.97
2	45587	106.937
2	45588	8.22589
2	45589	14.8066
2	45590	74.033
2	45591	2077.86
2	45592	70.7426
2	45593	1.64518
2	45594	478.747
2	45595	57.5812
2	45596	93.7751
2	45597	70.7426
2	45598	16.4518
2	45599	19.7421
2	45600	13.1614
2	45601	1451.05
2	45602	4214.95
2	45603	7159.81
2	45604	393.197
2	45605	37.8391
2	45606	455.714
2	45607	92.1299
2	45608	256.648
2	45609	46543.7
2	45610	620.232
2	45611	16.4518
2	45612	222.099
2	45613	125451
2	45614	11.5162
2	45615	23.0325
2	45616	21.3873
2	45626	4.93553
2	45762	3.29036
2	45956	3.29036
2	45958	11.5162
2	45959	4.93553
2	45973	11.5162
2	45975	1.64518
2	45976	27.968
2	45977	6.58071
2	45978	63403.5
2	45979	121.743
2	45980	217.163
2	45981	287.906
2	45982	213.873
2	45983	245.131
2	45984	16.4518
2	45985	26.3228
2	45986	8.22589
2	45987	6.58071
2	45988	3.29036
2	45989	1.64518
2	45991	3.29036
2	45992	4.93553
2	45993	3.29036
2	45994	8.22589
2	45995	8.22589
2	45996	11.5162
2	45997	37.8391
2	45998	6.58071
2	45999	3.29036
2	46002	1.64518
2	46003	1.64518
2	46005	1.64518
2	46006	1.64518
2	46008	11.5162
2	46009	3.29036
2	46011	4.93553
2	46012	1.64518
2	46015	4.93553
2	46016	1.64518
2	46017	14.8066
2	46112	4.93553
2	46575	21.3873
2	46583	4.93553
2	48660	3.29036
2	48759	39.4843
2	48764	9.87107
2	48766	29.6132
2	48767	14.8066
2	48775	6.58071
2	48778	3.29036
2	48783	4.93553
2	48785	3.29036
2	48786	1.64518
2	48790	1.64518
2	48794	444.198
2	48796	1.64518
2	48797	3.29036
2	48801	3.29036
2	48804	13.1614
2	48808	184.26
2	48810	14.8066
2	48812	1.64518
2	48815	4.93553
2	48816	95.4203
2	48818	80.6137
2	48822	6.58071
2	48824	19.7421
2	48825	1.64518
2	48827	4.93553
2	48830	1.64518
2	48833	4.93553
2	48952	6.58071
2	49535	1.64518
2	49553	6.58071
2	49558	4.93553
2	49579	3.29036
2	49582	1.64518
2	51380	14.8066
2	60199	4.93553
2	63475	6.58071
2	63502	1.64518
2	63654	18.097
2	63661	11.5162
2	63664	1.64518
2	63665	1.64518
2	63668	24.6777
2	63669	6.58071
2	63670	1.64518
2	63671	3.29036
2	63673	8.22589
2	63674	4.93553
2	63675	1.64518
2	63679	1.64518
2	63680	1.64518
2	63685	18.097
2	63717	9.87107
2	63724	16.4518
2	63726	1.64518
2	63727	1.64518
2	63733	1.64518
2	63734	4.93553
2	63736	3.29036
2	63737	3.29036
2	63738	83.9041
2	63740	9.87107
2	63748	4.93553
2	63749	1.64518
2	65518	1.64518
2	65857	1.64518
2	66312	9.87107
2	66519	6.58071
2	66554	3.29036
2	66558	23.0325
2	66559	9.87107
2	66563	8.22589
2	66569	6.58071
2	66572	16.4518
2	66576	9.87107
2	66602	4.93553
2	66605	3.29036
2	66617	1.64518
2	66660	4.93553
2	69744	1.64518
2	69784	1.64518
2	71552	23.0325
2	71555	64.1619
2	71557	1.64518
2	71566	3.29036
2	71570	11.5162
2	71571	1.64518
2	74725	1.64518
2	74733	1.64518
2	74734	8.22589
2	74737	1.64518
2	75153	1.64518
2	75162	4.93553
2	75165	4.93553
2	75186	3.29036
2	75188	8.22589
2	75191	4.93553
2	75194	9.87107
2	75196	16.4518
2	75206	18.097
2	75210	1.64518
2	75214	6.58071
2	75358	1.64518
2	79723	1.64518
2	88053	3.29036
2	88105	4.93553
2	89930	4.93553
2	89934	1.64518
2	89935	51.0005
2	89937	21.3873
2	89941	19.7421
2	89943	72.3878
2	89949	3.29036
2	89952	4.93553
2	89954	1.64518
2	89958	18.097
2	89960	16.4518
2	89964	4.93553
2	89968	8.22589
2	89971	1.64518
2	89990	1.64518
2	89999	1.64518
2	90631	3.29036
2	90634	1.64518
2	90635	9.87107
2	90641	31.2584
2	90643	16.4518
2	90645	8.22589
2	90648	3.29036
2	90650	11.5162
2	90653	1.64518
2	90654	3.29036
2	90660	8.22589
2	90664	1.64518
2	90665	4.93553
2	90669	11.5162
2	90671	6.58071
2	90673	9.87107
2	90677	32.9036
2	90682	1.64518
2	90685	597.199
2	90689	440.908
2	90690	1.64518
2	90692	6.58071
2	90694	82.2589
2	90696	3.29036
2	90697	3.29036
2	90701	4.93553
2	90702	4.93553
2	90703	3.29036
2	90709	136.55
2	90712	378.391
2	90713	18.097
2	90715	37.8391
2	90717	11.5162
2	90719	3.29036
2	90722	9.87107
2	90728	11.5162
2	90740	3.29036
2	91079	1.64518
2	92336	21.3873
2	92363	6.58071
2	92365	8.22589
2	92370	13.1614
2	92372	6.58071
2	92394	3.29036
2	92396	3.29036
2	92410	1.64518
2	92567	3.29036
2	96136	3.29036
2	96269	3.29036
2	96328	1.64518
2	96370	1.64518
2	99142	4.93553
2	99159	1.64518
2	99360	16.4518
2	101869	6.58071
2	107645	1.64518
2	107666	1.64518
2	107674	4.93553
2	107689	13.1614
2	107712	1.64518
2	107876	1.64518
2	107885	1.64518
2	107889	16.4518
2	107895	14.8066
2	107897	4.93553
2	107901	1.64518
2	107903	19.7421
2	107907	6.58071
2	107908	1.64518
2	107910	1.64518
2	107911	11.5162
2	107914	57.5812
2	107922	1.64518
2	107932	1.64518
2	108427	1.64518
2	109055	1.64518
2	109469	4.93553
2	110656	3.29036
2	110661	34.5487
2	110663	9.87107
2	110666	26.3228
2	110667	31.2584
2	110668	32.9036
2	110672	62.5168
2	110674	500.134
2	110676	9.87107
2	110677	9.87107
2	110679	8.22589
2	110680	4.93553
2	110687	14.8066
2	110690	8.22589
2	110691	27.968
2	110692	26.3228
2	110696	4.93553
2	110700	8.22589
2	110703	14.8066
2	110704	210.583
2	110707	32.9036
2	110710	8.22589
2	110713	4.93553
2	110716	3.29036
2	110719	13.1614
2	110732	1.64518
2	110947	1.64518
2	111383	9.87107
2	111392	55.936
2	111394	4.93553
2	111396	1908.41
2	111397	9.87107
2	111398	16.4518
2	111399	1.64518
2	111400	9.87107
2	111403	18.097
2	111406	154.647
2	111407	4.93553
2	111408	3.29036
2	111409	440.908
2	111412	8.22589
2	111414	6.58071
2	111417	83.9041
2	111421	1.64518
2	111426	4.93553
2	111430	1.64518
2	111433	11.5162
2	111437	32.9036
2	111440	6.58071
2	111442	9.87107
2	111455	6.58071
2	111461	11.5162
2	111473	4.93553
2	111587	3.29036
2	111917	1.64518
2	113614	14.8066
2	113615	52.6457
2	113622	8.22589
2	113626	100.356
2	113627	4.93553
2	113636	26.3228
2	113641	19.7421
2	113645	18.097
2	113648	16.4518
2	113650	3.29036
2	113651	1538.24
2	113653	8.22589
2	113654	475.456
2	113655	3.29036
2	113656	18.097
2	113659	3.29036
2	113660	14.8066
2	113661	6.58071
2	113662	1.64518
2	113663	8.22589
2	113664	6.58071
2	113666	1.64518
2	113669	3.29036
2	113675	4.93553
2	113680	8.22589
2	113682	1.64518
2	113686	4.93553
2	113691	4.93553
2	113698	1.64518
2	113707	6.58071
2	113710	14.8066
2	113712	18.097
2	113714	1.64518
2	113716	133.259
2	113717	9.87107
2	113720	166.163
2	113723	1.64518
2	113730	39.4843
2	113743	1.64518
2	117146	13.1614
2	117149	4.93553
2	117156	1.64518
2	117175	1.64518
2	117243	36.1939
2	117246	16.4518
2	117249	9.87107
2	117251	8.22589
2	117253	1.64518
2	117256	1.64518
2	117259	6.58071
2	117263	80.6137
2	117370	1.64518
2	117380	1.64518
2	117383	8.22589
2	117399	8.22589
2	117427	4.93553
2	117439	1.64518
2	117455	8.22589
2	117469	8.22589
2	117470	1.64518
2	117473	8.22589
2	117474	31.2584
2	117478	21.3873
2	117480	13.1614
2	117482	6.58071
2	117498	3.29036
2	117503	1.64518
2	117512	1.64518
2	117520	4.93553
2	117528	3.29036
2	117974	1.64518
2	118033	1.64518
2	118034	9.87107
2	118526	1.64518
2	118530	4.93553
2	118542	3.29036
2	118546	4.93553
2	118553	6.58071
2	118561	13.1614
2	118578	6.58071
2	118597	1.64518
2	118629	1.64518
[truncated: 80,007 more rows]

## Sheet: ZnD -ve strand
chromosome	coordinate	# reads
1	6341	1.64518
1	6342	3.29036
1	6345	1.64518
1	6956	1.64518
1	6957	1.64518
1	6959	1.64518
1	7026	1.64518
1	8792	3.29036
1	8964	3.29036
1	8970	3.29036
1	9033	3.29036
1	9045	3.29036
1	9048	9.87107
1	9050	14.8066
1	9060	1.64518
1	9183	194.131
1	9189	1.64518
1	9191	21.3873
1	9199	29.6132
1	9200	3.29036
1	9236	3.29036
1	9381	1.64518
1	9390	1.64518
1	9451	3.29036
1	9771	1.64518
1	19072	3.29036
1	19074	8.22589
1	24755	1.64518
1	25053	1.64518
1	25115	3.29036
1	25122	3.29036
1	28957	1.64518
1	29745	1.64518
1	29749	4.93553
1	30533	1.64518
1	30746	1.64518
1	30752	1.64518
1	30757	3.29036
1	31384	3.29036
1	31409	1.64518
1	31436	4.93553
1	31442	4.93553
1	31500	1.64518
1	31510	8.22589
1	31512	1.64518
1	31514	1.64518
1	32385	1.64518
1	32389	3.29036
1	32390	3.29036
1	32391	14.8066
1	32549	3.29036
1	32754	1.64518
1	32972	1.64518
1	33944	6.58071
1	33979	3.29036
1	34080	3.29036
1	34325	4.93553
1	34327	3.29036
1	34358	6.58071
1	34362	1.64518
1	34388	1.64518
1	39037	4.93553
1	43099	18.097
1	43237	3.29036
1	43249	3.29036
1	43286	1.64518
1	43318	6.58071
1	43320	1.64518
1	43324	3.29036
1	43330	8.22589
1	43466	1.64518
1	43612	1.64518
1	44461	3.29036
1	45063	1.64518
1	45672	34.5487
1	45708	8.22589
1	52066	1.64518
1	52238	1.64518
1	52283	1.64518
1	52535	1.64518
1	52551	1.64518
1	52552	3.29036
1	52582	1.64518
1	52586	4.93553
1	52612	1.64518
1	52613	1.64518
1	52616	3.29036
1	52617	18.097
1	52619	1.64518
1	52620	1.64518
1	52622	8.22589
1	52626	3.29036
1	52651	1.64518
1	52653	3.29036
1	52661	14.8066
1	52672	18.097
1	52679	1.64518
1	52680	13.1614
1	54766	13.1614
1	54771	1.64518
1	54774	1.64518
1	54775	8.22589
1	54784	1.64518
1	54787	13.1614
1	54790	115.162
1	54792	3.29036
1	54795	4.93553
1	54799	8.22589
1	55325	8.22589
1	55351	1.64518
1	56123	3.29036
1	56150	1.64518
1	56330	1.64518
1	56857	1.64518
1	56858	4.93553
1	56863	1.64518
1	56873	3.29036
1	56875	1.64518
1	56878	3.29036
1	56879	1.64518
1	56882	4.93553
1	56883	3.29036
1	56886	24.6777
1	56893	3.29036
1	56906	1.64518
1	57374	3.29036
1	57389	3.29036
1	57391	1.64518
1	57416	1.64518
1	58138	6.58071
1	58204	14.8066
1	58209	19.7421
1	58214	3.29036
1	58297	1.64518
1	58301	3.29036
1	58387	1.64518
1	58466	3.29036
1	58469	8.22589
1	58471	8.22589
1	58474	4.93553
1	58476	29.6132
1	58483	4.93553
1	58504	4.93553
1	58508	1.64518
1	58516	3.29036
1	58517	4.93553
1	58519	3.29036
1	58520	1.64518
1	59123	3.29036
1	59138	3.29036
1	60677	1.64518
1	61047	1.64518
1	61053	3.29036
1	61062	3.29036
1	61065	3.29036
1	61068	1.64518
1	61072	1.64518
1	61083	9.87107
1	61093	1.64518
1	62561	3.29036
1	66556	1.64518
1	67099	1.64518
1	67100	1.64518
1	67809	1.64518
1	67811	6.58071
1	67825	1.64518
1	67832	23.0325
1	67833	44.4198
1	67837	111.872
1	67838	46.065
1	67841	213.873
1	67844	39.4843
1	67848	39.4843
1	67850	26.3228
1	67853	18.097
1	67856	3.29036
1	67859	1.64518
1	68921	3.29036
1	68933	3.29036
1	68934	6.58071
1	69022	1.64518
1	69261	1.64518
1	69493	4.93553
1	69494	27.968
1	69495	78.9685
1	69503	1.64518
1	69518	42.7746
1	69529	4.93553
1	69530	1.64518
1	69531	18.097
1	69532	70.7426
1	69533	1.64518
1	69537	9.87107
1	69539	41.1294
1	69542	37.8391
1	69547	8.22589
1	69548	118.453
1	69549	60.8716
1	69552	1.64518
1	69553	710.717
1	69555	1.64518
1	69556	9.87107
1	69557	3.29036
1	69558	217.163
1	69559	69.0975
1	69560	13.1614
1	69561	13.1614
1	69562	1006.85
1	69563	6.58071
1	69564	1367.14
1	69566	14.8066
1	69567	1301.34
1	69569	16.4518
1	69570	8.22589
1	69571	816.008
1	69572	1.64518
1	69573	177.679
1	69575	556.07
1	69577	157.937
1	69579	41.1294
1	69581	342.197
1	69584	46.065
1	69586	1.64518
1	69588	18.097
1	69589	23.0325
1	69592	72.3878
1	69595	11.5162
1	69596	120.098
1	69600	97.0655
1	69602	1.64518
1	69605	42.7746
1	69609	4.93553
1	69610	3.29036
1	69611	3.29036
1	69612	4.93553
1	69614	49.3553
1	69617	1.64518
1	69619	1.64518
1	69621	23.0325
1	69623	1.64518
1	69626	1.64518
1	69648	8.22589
1	69937	1.64518
1	69953	1.64518
1	70291	6.58071
1	70303	1.64518
1	70402	4.93553
1	71478	3.29036
1	71482	3.29036
1	71506	1.64518
1	71509	18.097
1	71513	4.93553
1	71519	9.87107
1	71685	3.29036
1	73876	4.93553
1	74550	1.64518
1	75256	1.64518
1	75499	1.64518
1	75562	3.29036
1	76081	1.64518
1	76169	1.64518
1	76174	1.64518
1	76178	46.065
1	76180	34.5487
1	76183	1.64518
1	76184	238.551
1	76185	1.64518
1	76186	3.29036
1	76187	21.3873
1	76189	14.8066
1	76193	19.7421
1	76199	222.099
1	76203	8.22589
1	76205	1.64518
1	76207	16.4518
1	76208	26.3228
1	76210	21.3873
1	76212	6.58071
1	76213	52.6457
1	76216	3.29036
1	76218	19.7421
1	76224	4.93553
1	81007	6.58071
1	81894	4.93553
1	81974	21.3873
1	81981	3.29036
1	81982	416.23
1	81984	1.64518
1	81987	19.7421
1	81991	44.4198
1	81992	41.1294
1	81993	14.8066
1	81994	36.1939
1	81997	151.356
1	82537	1.64518
1	82540	1.64518
1	82550	6.58071
1	82557	1.64518
1	82562	4.93553
1	82563	3.29036
1	82571	1.64518
1	82579	3.29036
1	82585	3.29036
1	82586	27.968
1	82592	1.64518
1	82607	1.64518
1	82643	1.64518
1	83454	4.93553
1	84213	3.29036
1	84216	6.58071
1	84225	3.29036
1	84284	1.64518
1	84292	3.29036
1	84399	14.8066
1	84415	1.64518
1	84422	14.8066
1	84461	1.64518
1	84465	14.8066
1	84478	4.93553
1	84482	19.7421
1	84488	4.93553
1	84491	13.1614
1	84494	18.097
1	84496	1.64518
1	84499	8.22589
1	84500	3.29036
1	84504	1.64518
1	84507	3.29036
1	84509	1.64518
1	84520	9.87107
1	85700	3.29036
1	87052	1.64518
1	87078	1.64518
1	88273	3.29036
1	88278	1.64518
1	88320	6.58071
1	88343	1.64518
1	88568	3.29036
1	88572	9.87107
1	89747	1.64518
1	90360	1.64518
1	90371	1.64518
1	90425	1.64518
1	92261	3.29036
1	92265	3.29036
1	92268	1.64518
1	92299	8.22589
1	92300	1.64518
1	92390	1.64518
1	92450	3.29036
1	92459	3.29036
1	92473	14.8066
1	92485	1.64518
1	92486	3.29036
1	92493	4.93553
1	92516	4.93553
1	92522	42.7746
1	92523	1.64518
1	92524	6.58071
1	92547	1.64518
1	92583	1.64518
1	95811	3.29036
1	95815	3.29036
1	95871	3.29036
1	95890	3.29036
1	95909	24.6777
1	96011	1.64518
1	96032	8.22589
1	96064	1.64518
1	96093	1.64518
1	97622	3.29036
1	98145	1.64518
1	99767	1.64518
1	99775	29.6132
1	99778	18.097
1	99782	1.64518
1	99783	57.5812
1	99798	11.5162
1	99811	1.64518
1	100513	3.29036
1	100550	1.64518
1	100553	3.29036
1	100594	1.64518
1	100665	6.58071
1	100753	6.58071
1	100764	6.58071
1	100775	3.29036
1	100797	3.29036
1	100834	13.1614
1	100842	3.29036
1	100851	3.29036
1	100893	3.29036
1	100904	1.64518
1	101001	1.64518
1	101044	1.64518
1	101045	4.93553
1	101048	1.64518
1	101119	1.64518
1	101139	11.5162
1	101145	3.29036
1	101151	182.615
1	101154	169.453
1	101156	9.87107
1	101158	1.64518
1	101160	1.64518
1	101161	822.589
1	101162	6.58071
1	101165	927.88
1	101167	9.87107
1	101168	6136.51
1	101169	34.5487
1	101170	1842.6
1	101171	26.3228
1	101172	1.64518
1	101173	60.8716
1	101174	572.522
1	101176	59.2264
1	101178	220.454
1	101181	23.0325
1	101182	3.29036
1	101190	13.1614
1	101193	8.22589
1	101196	6.58071
1	101201	4.93553
1	101213	14.8066
1	101215	6.58071
1	101216	34.5487
1	101218	1.64518
1	101221	21.3873
1	101224	1.64518
1	101225	3.29036
1	101231	4.93553
1	101240	1.64518
1	101248	1.64518
1	102905	9.87107
1	102911	4.93553
1	103938	1.64518
1	105943	4.93553
1	105962	9.87107
1	105966	13.1614
1	105968	4.93553
1	105969	6.58071
1	105976	3.29036
1	105996	1.64518
1	106001	3.29036
1	106486	3.29036
1	108046	3.29036
1	108334	1.64518
1	108614	60.8716
1	108615	1.64518
1	108617	18.097
1	108620	11.5162
1	108623	157.937
1	108626	34.5487
1	108631	3.29036
1	108637	1.64518
1	108638	258.293
1	108639	299.422
1	108642	41.1294
1	108644	6.58071
1	108646	8.22589
1	108647	60.8716
1	108648	69.0975
1	108649	54.2909
1	108650	67.4523
1	108651	315.874
1	108652	123.388
1	108653	14.8066
1	108657	113.517
1	108666	174.389
1	108668	182.615
1	108671	106.937
1	108673	4.93553
1	108677	125.034
1	108679	8.22589
1	108680	32.9036
1	108684	24.6777
1	108689	11.5162
1	108695	8.22589
1	108696	47.7101
1	108704	3.29036
1	108705	6.58071
1	108708	67.4523
1	108714	3.29036
1	108718	6.58071
1	109121	3.29036
1	109278	3.29036
1	110382	1.64518
1	110441	4.93553
1	110446	11.5162
1	110451	4.93553
1	110454	4.93553
1	110456	1.64518
1	110460	8.22589
1	110463	19.7421
1	110471	3.29036
1	110489	1.64518
1	111433	1.64518
1	113047	1.64518
1	113400	1.64518
1	113403	14.8066
1	113404	3.29036
1	113406	6.58071
1	113413	6.58071
1	113415	3.29036
1	113418	21.3873
1	113420	19.7421
1	113428	1.64518
1	113432	41.1294
1	113716	3.29036
1	113898	1.64518
1	113905	1.64518
1	114034	3.29036
1	114055	1.64518
1	114110	1.64518
1	114396	1.64518
1	114528	4.93553
1	114541	1.64518
1	114575	8.22589
1	114576	1.64518
1	114581	31.2584
1	114582	21.3873
1	114594	32.9036
1	114604	70.7426
1	114606	51.0005
1	114608	9.87107
1	114616	9.87107
1	114619	138.195
1	114621	16.4518
1	114626	9.87107
1	114627	110.227
1	114630	42.7746
1	114632	18.097
1	114639	11.5162
1	114640	1.64518
1	114652	3.29036
1	114656	4.93553
1	114659	1.64518
1	114660	3.29036
1	114662	1.64518
1	114666	6.58071
1	114667	74.033
1	114668	8.22589
1	114677	3.29036
1	114682	4.93553
1	114705	6.58071
1	118784	1.64518
1	120118	1.64518
1	120123	3.29036
1	127197	6.58071
1	127217	8.22589
1	127245	1.64518
1	127292	4.93553
1	127417	1.64518
1	127575	13.1614
1	127704	4.93553
1	127709	1.64518
1	128075	42.7746
1	128079	18.097
1	128087	6.58071
1	128090	1.64518
1	128098	16.4518
1	128099	16.4518
1	128100	4.93553
1	128102	31.2584
1	128106	3.29036
1	128977	3.29036
1	128985	1.64518
1	129024	1.64518
1	129032	1.64518
1	129044	23.0325
1	129045	4.93553
1	129050	11.5162
1	129059	1.64518
1	129062	3.29036
1	129063	1.64518
1	129065	1.64518
1	129067	13.1614
1	129072	18.097
1	129073	3.29036
1	129074	4.93553
1	129076	3.29036
1	129118	3.29036
1	131943	3.29036
1	131944	3.29036
1	131950	6.58071
1	132638	3.29036
1	132677	4.93553
1	132681	1.64518
1	134638	1.64518
1	134693	1.64518
1	135686	6.58071
1	135688	1.64518
1	135699	1.64518
1	135702	4.93553
1	135706	8.22589
1	135708	9.87107
1	135710	8.22589
1	135715	1.64518
1	135717	3.29036
1	135727	4.93553
1	138367	1.64518
1	138375	9.87107
1	138384	8.22589
1	138386	1.64518
1	138387	1.64518
1	138389	11.5162
1	138394	13.1614
1	138395	4.93553
1	138414	26.3228
1	138415	1.64518
1	138417	9.87107
1	138420	39.4843
1	138422	4.93553
1	138423	11.5162
1	138424	1.64518
1	138427	9.87107
1	138430	8.22589
1	138436	18.097
1	138439	8.22589
1	138444	1.64518
1	138450	1.64518
1	138453	16.4518
1	138463	3.29036
1	138925	8.22589
1	139032	3.29036
1	139049	1.64518
1	141441	6.58071
1	141449	4.93553
1	141473	13.1614
1	141475	1.64518
1	141477	37.8391
1	141483	4.93553
1	141488	74.033
1	141489	46.065
1	141491	64.1619
1	141492	1.64518
1	141493	378.391
1	141495	16.4518
1	141497	74.033
1	141499	1.64518
1	141500	3.29036
1	141501	1.64518
1	141502	18.097
1	141545	1.64518
1	141553	1.64518
1	141558	1.64518
1	141567	1.64518
1	141569	6.58071
1	141575	8.22589
1	141580	4.93553
1	141584	1.64518
1	141585	13.1614
1	141587	13.1614
1	141588	1.64518
1	141589	1.64518
1	141594	1.64518
1	141601	1.64518
1	141602	74.033
1	141611	1.64518
1	141620	3.29036
1	141624	1.64518
1	141629	4.93553
1	141632	8.22589
1	141633	9.87107
1	141634	8.22589
1	141637	6.58071
1	141638	4.93553
1	141639	3.29036
1	141640	3.29036
1	141646	4.93553
1	141647	1.64518
1	141648	14.8066
1	141649	87.1944
1	141650	37.8391
1	141658	4.93553
1	141661	21.3873
1	141663	6.58071
1	141669	21.3873
1	141670	11.5162
1	141672	26.3228
1	141678	54.2909
1	141680	3.29036
1	141708	3.29036
1	142200	11.5162
1	142217	3.29036
1	142287	1.64518
1	148045	3.29036
1	148283	4.93553
1	148299	1.64518
1	148321	3.29036
1	148703	3.29036
1	151197	1.64518
1	151201	3.29036
1	151203	4.93553
1	151204	4.93553
1	151205	1.64518
1	151212	1.64518
1	154728	4.93553
1	154731	52.6457
1	154732	1.64518
1	154733	1.64518
1	154734	1.64518
1	154735	4.93553
1	154740	70.7426
1	154744	9.87107
1	154746	3.29036
1	154750	8.22589
1	154751	3.29036
1	154753	3.29036
1	154754	1.64518
1	154760	6.58071
1	154762	1.64518
1	154767	37.8391
1	154785	3.29036
1	154796	3.29036
1	154798	13.1614
1	157623	1.64518
1	158634	3.29036
1	158646	4.93553
1	158661	16.4518
1	158662	4.93553
1	158678	16.4518
1	158682	54.2909
1	158686	3.29036
1	158687	1.64518
1	158688	6.58071
1	158689	26.3228
1	158690	11.5162
1	158692	1.64518
1	158694	3.29036
1	158695	1.64518
1	158698	49.3553
1	158712	1.64518
1	167385	1.64518
1	168171	3.29036
1	168624	6.58071
1	168884	3.29036
1	168889	1.64518
1	168911	1.64518
1	168942	1.64518
1	168950	46.065
1	168954	6.58071
1	168956	1.64518
1	168957	1.64518
1	168960	3.29036
1	168962	27.968
1	168966	3.29036
1	168968	19.7421
1	168974	1.64518
1	168976	78.9685
1	168978	19.7421
1	168980	24.6777
1	168982	24.6777
1	168985	8.22589
1	168986	3.29036
1	168988	16.4518
1	168990	9.87107
1	169003	1.64518
1	169010	6.58071
1	169012	9.87107
1	169016	11.5162
1	169019	16.4518
1	169021	488.618
1	169023	3.29036
1	169024	3.29036
1	169027	8.22589
1	169045	14.8066
1	169046	1.64518
1	169050	3.29036
1	169061	1.64518
1	170720	6.58071
1	170738	18.097
1	170747	1.64518
1	170809	3.29036
1	170814	1.64518
1	171218	1.64518
1	171699	3.29036
1	171703	3.29036
1	171711	1.64518
1	171734	1.64518
1	171738	16.4518
1	171744	6.58071
1	171753	1.64518
1	171759	19.7421
1	171768	1.64518
1	173888	3.29036
1	175133	8.22589
1	175135	18.097
1	175140	3.29036
1	175168	1.64518
1	175170	1.64518
1	175174	6.58071
1	175186	4.93553
1	176474	1.64518
1	177306	1.64518
1	177838	3.29036
1	177998	1.64518
1	178039	1.64518
1	179686	1.64518
1	179725	1.64518
1	179739	1.64518
1	180600	1.64518
1	180836	1.64518
1	180843	1.64518
1	180961	11.5162
1	180991	1.64518
1	180993	1.64518
1	180996	31.2584
1	181000	13.1614
1	181008	27.968
1	181013	4.93553
1	181700	8.22589
1	182131	6.58071
1	182156	3.29036
1	182385	1.64518
1	182404	6.58071
1	182416	1.64518
1	182443	1.64518
1	183491	3.29036
1	183545	1.64518
1	183554	3.29036
1	183570	1.64518
1	184408	1.64518
1	187467	3.29036
1	190022	8.22589
1	190027	3.29036
1	190030	4.93553
1	190850	1.64518
1	198586	1.64518
1	223053	6.58071
1	223062	1.64518
2	6200	3.29036
2	6233	1.64518
2	8529	11.5162
2	10378	4.93553
2	10393	1.64518
2	10394	6.58071
2	10429	6.58071
2	10448	11.5162
2	10452	3.29036
2	10462	3.29036
2	10486	6.58071
2	10501	3.29036
2	10502	3.29036
2	10506	3.29036
2	10513	1.64518
2	10517	4.93553
2	10518	21.3873
2	10522	4.93553
2	10525	4.93553
2	10531	9.87107
2	10533	1.64518
2	10535	24.6777
2	10542	59.2264
2	10545	207.292
2	10547	1.64518
2	10549	3.29036
2	10551	957.493
2	10553	8.22589
2	10554	159.582
2	10556	3.29036
2	10557	8.22589
2	10558	8.22589
2	10559	1.64518
2	10560	3.29036
2	10561	11.5162
2	10562	80.6137
2	10563	42.7746
2	10566	1.64518
2	10570	4.93553
2	10574	1.64518
2	10577	9.87107
2	10578	8.22589
2	11161	1.64518
2	11377	1.64518
2	13860	6.58071
2	13931	1.64518
2	14290	3.29036
2	14636	3.29036
2	14809	3.29036
2	17860	1.64518
2	17889	1.64518
2	17927	1.64518
2	17936	8.22589
2	17938	1.64518
2	17943	1.64518
2	17944	1.64518
2	17947	187.55
2	17948	90.4848
2	17949	4.93553
2	17950	16.4518
2	17953	1.64518
2	17954	3.29036
2	17956	57.5812
2	17962	355.358
2	17964	1.64518
2	17965	565.941
2	17967	29.6132
2	17970	64.1619
2	17976	23.0325
2	21222	1.64518
2	21299	3.29036
2	21307	4.93553
2	21312	4.93553
2	21318	1.64518
2	22636	9.87107
2	23638	1.64518
2	23754	3.29036
2	23756	4.93553
2	23777	1.64518
2	23790	8.22589
2	23799	8.22589
2	23809	4.93553
2	26567	1.64518
2	28194	8.22589
2	28212	1.64518
2	28213	3.29036
2	28224	1.64518
2	28229	14.8066
2	28273	8.22589
2	28282	13.1614
2	28285	3.29036
2	28299	4.93553
2	28325	1.64518
2	28329	31.2584
2	28333	1.64518
2	28334	3.29036
2	28377	6.58071
2	28385	8.22589
2	28393	9.87107
2	28395	6.58071
2	28452	1.64518
2	28464	4.93553
2	28474	8.22589
2	28483	1.64518
2	28513	3.29036
2	28514	18.097
2	28523	6.58071
2	28528	4.93553
2	28535	4.93553
2	28550	1.64518
2	28552	4.93553
2	28553	88.8396
2	28557	9.87107
2	28561	13.1614
2	28563	24.6777
2	28572	9.87107
2	28577	1.64518
2	28583	18.097
2	28585	3.29036
2	28587	6.58071
2	28590	6.58071
2	28592	11.5162
2	28606	11.5162
2	28625	3.29036
2	28636	6.58071
2	28638	14.8066
2	28643	1.64518
2	28652	1.64518
2	28777	1.64518
2	28931	1.64518
2	29586	14.8066
2	29613	1.64518
2	29707	6.58071
2	36234	1.64518
2	36236	29.6132
2	36238	3.29036
2	36240	3.29036
2	36267	6.58071
2	36276	3.29036
2	36805	3.29036
2	36820	4.93553
2	36859	3.29036
2	43041	4.93553
2	44229	1.64518
2	44521	1.64518
2	44965	11.5162
2	44968	55.936
2	44970	13.1614
2	44974	1.64518
2	44976	1.64518
2	44978	14.8066
2	44983	6.58071
2	44985	19.7421
2	44989	39.4843
2	44990	59.2264
2	44992	111.872
2	44994	1.64518
2	44995	16.4518
2	44998	187.55
2	45001	13.1614
2	45014	1.64518
2	45016	9.87107
2	45017	87.1944
2	45021	8.22589
2	45022	8.22589
2	45023	60.8716
2	45028	1.64518
2	45032	3.29036
2	45037	1.64518
2	45040	1.64518
2	45041	13.1614
2	45043	3.29036
2	45047	1.64518
2	45058	11.5162
2	45064	14.8066
2	45067	26.3228
2	45074	9.87107
2	45076	1.64518
2	46873	1.64518
2	47007	1.64518
2	47020	3.29036
2	47035	4.93553
2	47059	162.873
2	47144	3.29036
2	47146	1.64518
2	47150	18.097
2	47154	1.64518
2	47157	1.64518
2	47166	1.64518
2	47172	6.58071
2	47176	1.64518
2	47181	97.0655
2	47183	1.64518
2	47184	4.93553
2	47185	65.8071
2	47186	18.097
2	47187	1.64518
2	47189	46.065
2	47193	39.4843
2	47198	39.4843
2	47201	16.4518
2	47217	3.29036
2	48294	1.64518
2	48489	1.64518
2	48521	4.93553
2	48590	1.64518
2	48600	1.64518
2	48601	1.64518
2	48607	1.64518
2	48611	9.87107
2	48615	11.5162
2	48616	18.097
2	48623	1.64518
2	48632	1.64518
2	48633	21.3873
2	48636	26.3228
2	48637	1.64518
2	48638	51.0005
2	48639	1.64518
2	48641	41.1294
2	48642	3.29036
2	48646	1.64518
2	48647	1.64518
2	48648	3.29036
2	48649	26.3228
2	48650	3853.01
2	48651	1.64518
2	48652	169.453
2	48655	13.1614
2	48659	129.969
2	48662	36.1939
2	48665	6.58071
2	48679	4.93553
2	48682	3.29036
2	48690	118.453
2	48694	1.64518
2	48695	19.7421
2	48705	1.64518
2	48706	1.64518
2	48712	1.64518
2	48718	24.6777
2	51180	9.87107
2	51204	4.93553
2	51511	6.58071
2	51542	13.1614
2	51546	4.93553
2	51559	4.93553
2	51600	1.64518
2	51604	14.8066
2	59397	3.29036
2	59414	3.29036
2	59415	8.22589
2	59418	4.93553
2	59429	16.4518
2	59543	1.64518
2	59548	19.7421
2	59559	18.097
2	59562	1.64518
2	59565	3.29036
2	59570	1.64518
2	59574	6.58071
2	59575	4.93553
2	59582	8.22589
2	59585	3.29036
2	59591	4.93553
2	59613	1.64518
2	59621	4.93553
2	60193	51.0005
2	60642	3.29036
2	60730	3.29036
2	60743	18.097
2	60747	1.64518
2	60749	8.22589
2	60751	4.93553
2	60759	1.64518
2	60762	11.5162
2	60768	1.64518
2	60769	3.29036
2	60773	8.22589
2	60777	37.8391
2	60786	6.58071
2	60822	4.93553
2	60831	4.93553
2	60892	1.64518
2	62048	8.22589
2	62049	9.87107
2	62218	1.64518
2	62605	13.1614
2	62613	1.64518
2	62624	1.64518
2	62636	1.64518
2	62657	4.93553
2	62662	4.93553
2	62663	8.22589
2	62672	3.29036
2	62679	1.64518
2	62683	11.5162
2	62708	6.58071
2	62709	6.58071
2	62714	1.64518
2	62717	3.29036
2	62726	1.64518
2	66374	1.64518
2	69481	1.64518
2	69543	11.5162
2	69566	3.29036
2	70959	4.93553
2	71127	9.87107
2	71151	14.8066
2	71159	105.291
2	71161	24.6777
2	71163	18.097
2	71165	11.5162
2	71167	4.93553
2	71168	149.711
2	71170	184.26
2	71173	243.486
2	71176	18.097
2	71182	26.3228
2	71184	26.3228
2	71187	3.29036
2	71188	9.87107
2	71192	54.2909
2	71197	1.64518
2	71202	4.93553
2	71399	1.64518
2	71401	9.87107
2	72491	6.58071
2	72495	8.22589
2	72985	9.87107
2	74437	8.22589
2	74539	1.64518
2	74646	1.64518
2	74648	1.64518
2	74690	1.64518
2	74695	3.29036
2	74706	13.1614
2	74710	1.64518
2	74711	231.97
2	74719	1.64518
2	74720	19.7421
2	74721	8.22589
2	74722	3.29036
2	74730	11.5162
2	74736	3.29036
2	74739	4.93553
2	74748	4.93553
2	74768	3.29036
2	74784	11.5162
2	74795	1.64518
2	80133	1.64518
2	80371	4.93553
2	80431	1.64518
2	80656	1.64518
2	80720	3.29036
2	80722	1.64518
2	80731	18.097
2	80736	9.87107
2	80737	6.58071
2	80738	1.64518
2	80740	24.6777
2	80744	64.1619
2	80747	1.64518
2	80749	29.6132
2	80750	8.22589
2	80751	3.29036
2	80752	51.0005
2	80754	322.455
2	80759	6.58071
2	80760	23.0325
2	80761	13.1614
2	80762	4.93553
2	80763	32.9036
2	80769	90.4848
2	80770	36.1939
2	80775	70.7426
2	80778	9.87107
2	80788	1.64518
2	80791	1.64518
2	80798	4.93553
2	80800	21.3873
2	80803	27.968
2	80813	41.1294
2	80818	6.58071
2	80985	3.29036
2	81328	6.58071
2	81473	11.5162
2	81590	6.58071
2	81873	1.64518
2	81875	1.64518
2	81879	1.64518
2	81886	3.29036
2	81888	1.64518
2	82068	3.29036
2	82144	1.64518
2	82320	3.29036
2	82843	1.64518
2	82844	3.29036
2	84210	1.64518
2	84267	3.29036
2	84269	106.937
2	84273	1.64518
2	84275	8.22589
2	84276	9.87107
2	84277	141.485
2	84278	133.259
2	84282	1.64518
2	84284	1.64518
2	84286	14.8066
2	84287	1.64518
2	84290	24.6777
2	84297	1.64518
2	84307	13.1614
2	84798	1.64518
2	86102	3.29036
2	86456	1.64518
2	86457	1.64518
2	86472	6.58071
2	86474	3.29036
2	86476	1.64518
2	86477	9.87107
2	86485	1.64518
2	86486	1.64518
2	86488	1.64518
2	87760	3.29036
2	87790	6.58071
2	87803	21.3873
2	87808	3.29036
2	87810	1.64518
2	87813	1.64518
2	87814	1.64518
2	87815	6.58071
2	87816	1.64518
2	87996	1.64518
2	88006	36.1939
2	88022	1.64518
2	88031	19.7421
2	88032	23.0325
2	88069	6.58071
2	88117	9.87107
2	88137	3.29036
2	88181	4.93553
2	88215	1.64518
2	88225	21.3873
2	88228	8.22589
2	88237	13.1614
2	88251	1.64518
2	88257	37.8391
2	88260	62.5168
2	88263	4.93553
2	88267	8.22589
2	88269	8.22589
2	88270	3.29036
2	88271	11.5162
2	88273	11.5162
2	88283	9.87107
2	88287	23.0325
2	88293	36.1939
2	88295	8.22589
2	88296	3.29036
2	88299	36.1939
2	88301	3.29036
2	88303	6.58071
2	88318	1.64518
2	88341	1.64518
2	89053	1.64518
2	89067	3.29036
2	89073	1.64518
2	89080	1.64518
2	89086	1.64518
2	89094	1.64518
2	89109	1.64518
2	89118	8.22589
2	89119	3.29036
2	89120	3.29036
2	89121	1.64518
2	89122	9.87107
2	89123	1.64518
2	89124	3.29036
2	89125	4.93553
2	89126	4.93553
2	89127	1.64518
2	89128	18.097
2	89129	4.93553
2	89130	16.4518
2	89131	16.4518
2	89132	6169.42
2	89134	4.93553
2	89139	11.5162
2	89143	1.64518
2	89148	19.7421
2	89154	1.64518
2	89158	3.29036
2	89187	1.64518
2	89392	3.29036
2	89438	1.64518
2	89464	21.3873
2	89470	8.22589
2	89471	37.8391
2	89472	924.59
2	89474	416.23
2	89478	268.164
2	89481	39.4843
2	89488	13.1614
2	89491	6.58071
2	89492	4.93553
2	89493	3.29036
2	89495	18.097
2	89499	3.29036
2	89501	120.098
2	89509	14.8066
2	89511	11.5162
2	89517	9.87107
2	89518	6.58071
2	89522	23.0325
2	89665	6.58071
2	94718	1.64518
2	96112	3.29036
2	96122	1.64518
2	96129	3.29036
2	96130	27.968
2	96133	1.64518
2	96135	4.93553
2	96139	3.29036
2	96148	36.1939
2	96149	37.8391
2	96153	3.29036
2	96156	1.64518
2	96157	27.968
2	96158	41.1294
2	96159	8.22589
2	96163	27.968
2	96164	4.93553
2	96165	24.6777
2	96169	21.3873
2	96174	9.87107
2	100154	13.1614
2	100156	6.58071
2	100168	3.29036
2	100580	11.5162
2	100756	1.64518
2	100766	31.2584
2	100774	13.1614
2	100798	4.93553
2	100838	4.93553
2	101161	23.0325
2	101162	16.4518
2	101168	4.93553
2	101184	1.64518
2	101188	3.29036
2	101198	3.29036
2	101212	1.64518
2	101214	41.1294
2	101216	9.87107
2	101219	3.29036
2	101220	8.22589
2	101221	8.22589
2	101222	3.29036
2	101224	118.453
2	101225	1.64518
2	101226	42.7746
2	101228	1.64518
2	101231	3.29036
2	101234	1.64518
2	101235	3.29036
2	101237	3.29036
2	101305	4.93553
2	101654	1.64518
2	105030	1.64518
2	105488	14.8066
2	105682	9.87107
2	107332	4.93553
2	107413	3.29036
2	107419	3.29036
2	107430	4.93553
2	107453	3.29036
2	107475	4.93553
2	107478	3.29036
2	107506	18.097
2	107510	13.1614
2	107515	13.1614
2	107521	9.87107
2	107525	6.58071
2	107526	1.64518
2	107527	3.29036
2	107534	8.22589
2	107536	4.93553
2	107545	9.87107
2	107559	1.64518
2	110340	13.1614
2	110416	1.64518
2	110417	1.64518
2	110419	4.93553
2	110420	1248.69
2	110495	1.64518
2	110535	1.64518
2	110542	41.1294
2	110543	1.64518
2	110547	46.065
2	110549	8.22589
2	110551	179.324
2	110556	217.163
2	110560	14.8066
2	110561	235.26
2	110566	4.93553
2	110567	149.711
2	110568	113.517
2	110569	18.097
2	110570	1.64518
2	110571	200.712
2	110574	13.1614
2	110575	16.4518
2	110577	6.58071
2	110609	3.29036
2	111148	3.29036
2	111165	14.8066
2	113235	26.3228
2	113241	11.5162
2	113247	13.1614
2	113250	8.22589
2	113253	6.58071
2	113256	1.64518
2	113259	27.968
2	113261	6.58071
2	113263	16.4518
2	113268	4.93553
2	113269	1.64518
2	113278	1.64518
2	113379	9.87107
2	113384	4.93553
2	113386	18.097
2	113394	32.9036
2	113404	3.29036
2	113413	44.4198
2	113416	4.93553
2	113419	37.8391
2	113423	13.1614
2	113432	1.64518
2	113433	1.64518
2	113436	29.6132
2	113438	3.29036
2	113439	1495.47
2	113441	9.87107
2	113442	715.652
2	113444	64.1619
2	113446	3.29036
2	113447	1398.4
2	113449	4.93553
2	113451	1.64518
2	113452	16.4518
2	113455	69.0975
2	113457	9.87107
2	113458	13.1614
2	113461	11.5162
2	113491	13.1614
2	113497	1.64518
2	113754	1.64518
2	115637	8.22589
2	115786	9.87107
2	116279	9.87107
2	116281	8.22589
2	116629	4.93553
2	116743	1.64518
2	116751	37.8391
2	116754	3.29036
2	116764	1.64518
2	116773	13.1614
2	116780	4.93553
2	116787	6.58071
2	116789	3.29036
2	116792	4.93553
2	116803	27.968
2	116806	19.7421
2	116812	6.58071
2	116814	4.93553
2	116815	85.5492
2	116820	11.5162
2	116825	1.64518
2	116827	72.3878
2	116829	4.93553
2	116837	6.58071
2	116846	3.29036
2	116867	11.5162
2	116879	9.87107
2	116885	6.58071
2	116911	3.29036
2	117198	4.93553
2	117210	3.29036
2	118596	1.64518
2	119677	1.64518
2	121182	1.64518
2	121541	1.64518
2	121985	1.64518
2	122042	1.64518
2	122050	3.29036
2	122059	3.29036
2	122086	6.58071
2	122089	4.93553
2	122099	16.4518
2	122102	31.2584
2	122106	13.1614
2	122133	75.6782
2	122136	3.29036
2	122141	113.517
2	122142	1.64518
2	122145	57.5812
2	122149	13.1614
2	122154	19.7421
2	122188	3.29036
2	122324	1.64518
2	122841	3.29036
2	124699	1.64518
2	124792	1.64518
2	124795	6.58071
2	124800	65.8071
2	124804	8.22589
2	124805	3.29036
2	124806	3.29036
2	124808	1.64518
2	124812	1.64518
2	124813	3.29036
2	124814	1.64518
2	124815	16.4518
2	124816	11.5162
2	124817	167.808
2	124818	1.64518
2	124819	13.1614
2	124820	121.743
2	124822	644.91
2	124824	256.648
2	124826	4.93553
2	124827	1.64518
2	124828	9.87107
2	124829	1.64518
2	124832	179.324
2	124834	37.8391
2	124837	3.29036
2	124844	83.9041
2	124855	6.58071
2	126491	6.58071
2	126498	1.64518
2	127561	3.29036
2	127565	1.64518
2	127566	24.6777
2	127567	21.3873
2	127583	1.64518
2	127586	3.29036
2	127588	3.29036
2	127589	1.64518
2	127631	3.29036
2	128824	1.64518
2	128857	3.29036
2	128992	3.29036
2	129478	4.93553
2	130093	6.58071
2	131937	8.22589
2	132187	13.1614
2	132191	1.64518
2	132201	9.87107
2	132206	42.7746
2	132209	64.1619
2	132211	23.0325
2	132213	24.6777
2	132216	9.87107
2	132225	4.93553
2	134257	1.64518
2	134258	1.64518
2	135579	1.64518
2	135594	41.1294
2	135596	8.22589
2	135598	36.1939
2	135603	125.034
2	135607	14.8066
2	135610	39.4843
2	135612	1.64518
2	135613	478.747
2	135614	3.29036
2	135616	284.616
2	135619	190.841
2	135623	1.64518
2	135624	16.4518
2	135627	34.5487
2	135630	98.7107
2	135632	1.64518
2	135636	4.93553
2	135637	88.8396
2	135640	143.13
2	135646	8.22589
2	135648	16.4518
2	135652	9.87107
2	135654	19.7421
2	135655	13.1614
2	135656	6.58071
2	135658	131.614
2	135661	14.8066
2	135663	51.0005
2	135666	26.3228
2	135677	18.097
2	135683	3.29036
2	135684	11.5162
2	135686	1.64518
2	135687	223.744
2	135689	1.64518
2	135690	4.93553
2	135692	14.8066
2	135694	1.64518
2	135697	95.4203
2	135699	189.195
2	135702	536.328
2	135703	3.29036
2	135707	32.9036
2	135708	23.0325
2	135710	1.64518
2	135711	1819.57
2	135714	3.29036
2	135715	52.6457
2	135720	641.619
2	135723	19.7421
2	135727	6.58071
2	135733	19.7421
2	135735	6.58071
2	135744	11.5162
2	135768	1.64518
2	135769	8.22589
2	135777	3.29036
2	135984	3.29036
2	138707	1.64518
2	138709	1.64518
2	140298	6.58071
2	140316	88.8396
2	140319	29.6132
2	140321	3.29036
2	140323	13.1614
2	140324	1.64518
2	140326	4.93553
2	140349	1.64518
2	142335	6.58071
2	142402	3.29036
2	142408	13.1614
2	142413	6.58071
2	142516	11.5162
2	142633	4.93553
2	142634	1.64518
2	142664	1.64518
2	142699	1.64518
2	142722	1.64518
2	142747	4.93553
2	142749	1.64518
2	142750	3.29036
2	142751	580.748
2	142755	8.22589
2	142776	1.64518
2	142822	1.64518
2	142882	6.58071
2	142887	31.2584
2	142892	51.0005
2	142894	6.58071
2	142896	44.4198
2	142898	4.93553
2	142900	49.3553
2	142902	9.87107
2	142905	21.3873
2	142907	3.29036
2	142908	1.64518
2	142909	3.29036
2	142911	384.972
2	142912	3.29036
2	142915	26.3228
2	142919	8.22589
2	143114	4.93553
2	143127	1.64518
2	143136	1.64518
2	144631	3.29036
2	144740	9.87107
2	144868	1.64518
2	145445	4.93553
2	145737	6.58071
2	145739	9.87107
2	145741	3.29036
2	145750	21.3873
2	145751	6.58071
2	145758	26.3228
2	145761	1.64518
2	145762	31.2584
2	145767	4.93553
2	145769	1.64518
2	145770	8.22589
2	145778	16.4518
2	145782	286.261
2	145783	23.0325
2	145784	3.29036
2	145791	8.22589
2	145792	32.9036
2	145793	49.3553
2	145799	26.3228
2	145804	1.64518
2	145807	6.58071
2	145813	1.64518
2	150645	18.097
2	150741	3.29036
2	150793	3.29036
2	151010	6.58071
2	151080	1.64518
2	151155	9.87107
2	151157	1.64518
2	151168	4.93553
2	151172	3.29036
2	151180	1.64518
2	151182	1.64518
2	151199	4.93553
2	151201	1.64518
2	151205	4.93553
2	151208	4.93553
2	151214	4.93553
2	151218	1.64518
2	151220	67.4523
2	151223	1.64518
2	151225	32.9036
2	151227	1.64518
2	151228	314.229
2	151230	26.3228
2	151233	80.6137
2	151236	345.487
2	151244	77.3234
2	151248	24.6777
2	151265	11.5162
2	151269	14.8066
2	151272	24.6777
2	151594	3.29036
2	152005	1.64518
2	152024	1.64518
2	152026	1.64518
2	152059	1.64518
2	152138	1.64518
2	152599	1.64518
2	153688	4.93553
2	153691	16.4518
2	153693	1.64518
2	153701	4.93553
2	154244	1.64518
2	154965	6.58071
2	155183	3.29036
2	155449	1.64518
2	155638	1.64518
2	158432	3.29036
2	158448	1.64518
2	158451	14.8066
2	158455	9.87107
2	158459	4.93553
2	158469	1.64518
2	158987	1.64518
2	158988	4.93553
2	159104	8.22589
2	159471	1.64518
2	159696	19.7421
2	159704	4.93553
2	159707	77.3234
2	159709	16.4518
2	159716	4.93553
2	159719	3.29036
2	159721	75.6782
2	159724	1.64518
2	159725	1.64518
2	159729	3.29036
2	159731	4.93553
2	159736	11.5162
2	161402	1.64518
2	161439	1.64518
2	163121	4.93553
2	163973	1.64518
2	164017	3.29036
2	164074	1.64518
2	164096	4.93553
2	164097	23.0325
2	164098	6.58071
2	164102	116.808
2	164104	21.3873
2	164105	1.64518
2	164108	51.0005
2	164109	1.64518
2	164110	23.0325
2	164112	1.64518
2	164113	194.131
2	164115	100.356
2	164117	8.22589
2	164118	289.551
2	164122	9.87107
2	164123	21.3873
2	164125	6.58071
2	164127	164.518
2	164129	3.29036
2	164130	23.0325
2	164131	1.64518
2	164134	51.0005
2	164137	737.04
2	164141	80.6137
2	164143	102.001
2	164145	184.26
2	164147	8.22589
2	164149	8.22589
2	164151	23.0325
2	164152	1.64518
2	164153	31.2584
2	164154	1.64518
2	164157	8.22589
2	164811	8.22589
2	164828	4.93553
2	164841	19.7421
2	164844	34.5487
2	164857	6.58071
2	164862	11.5162
2	164866	3.29036
2	164869	1.64518
2	164872	9.87107
2	164873	87.1944
2	164876	3.29036
2	164877	57.5812
2	164882	23.0325
2	164883	1.64518
2	164884	24.6777
2	164887	13.1614
2	164889	44.4198
2	164891	1.64518
2	164897	4.93553
2	164962	1.64518
2	164986	6.58071
2	164998	1.64518
2	165040	1.64518
2	165046	6.58071
2	165349	1.64518
2	165380	1.64518
2	165694	1.64518
2	165830	6.58071
2	165834	1.64518
2	165908	1.64518
2	165984	1.64518
2	166001	1.64518
2	166237	1.64518
2	166332	3.29036
2	166620	11.5162
2	166621	4.93553
2	166622	4.93553
2	166623	3.29036
2	166627	1.64518
2	166633	4.93553
2	166653	8.22589
2	166654	6.58071
2	166676	1.64518
2	166688	24.6777
2	166689	23.0325
2	166691	21.3873
2	166692	4.93553
2	166702	1.64518
2	166706	1.64518
2	166717	6.58071
2	166738	13.1614
2	166741	6.58071
2	166744	39.4843
2	166746	6.58071
2	166765	4.93553
2	166783	3.29036
2	166787	1.64518
2	166799	4.93553
2	166812	4.93553
2	166814	1.64518
2	166815	4.93553
2	166816	1.64518
2	166824	3.29036
2	166828	1.64518
2	166843	3.29036
2	166849	3.29036
2	166852	18.097
2	166872	4.93553
2	166873	4.93553
2	166875	1.64518
2	166881	11.5162
2	166886	1.64518
2	166895	1.64518
2	166897	14.8066
2	166899	6.58071
2	166906	39.4843
2	166908	103.646
2	166909	70.7426
2	166910	26.3228
2	166912	27.968
2	166914	11.5162
2	166915	1.64518
2	166917	3.29036
2	166918	185.905
2	166920	1.64518
2	166925	80.6137
2	166927	3.29036
2	166930	1.64518
2	166933	1.64518
2	166934	14.8066
2	166935	14.8066
2	166936	8.22589
2	166937	37.8391
2	166940	24.6777
2	166941	59.2264
2	166942	18.097
2	166943	9.87107
2	166944	4.93553
2	166945	6.58071
2	166947	1.64518
2	166948	1135.17
2	166951	29.6132
2	166952	801.202
2	166954	271.454
2	166955	2475.99
2	166961	1.64518
2	166963	113.517
2	166964	78.9685
2	166967	153.002
2	166972	11.5162
2	167019	1.64518
2	167023	1.64518
2	167494	9.87107
2	167713	1.64518
2	167791	3.29036
2	167806	1.64518
2	167827	8.22589
2	167832	1.64518
2	167836	8.22589
2	167838	1.64518
2	167842	1.64518
2	167845	18.097
2	167850	18.097
2	167860	13.1614
2	167861	1.64518
2	167864	3.29036
2	167865	21.3873
2	167869	1.64518
2	167874	16.4518
2	167876	4.93553
2	167877	39.4843
2	167881	1.64518
2	167885	421.166
2	167890	87.1944
2	167891	65.8071
2	167892	9.87107
2	167893	69.0975
2	167896	8.22589
2	167899	6.58071
2	167924	3.29036
2	169753	1.64518
2	169841	8.22589
2	169871	1.64518
2	169875	9.87107
2	169881	11.5162
2	169884	11.5162
2	169887	1.64518
2	169889	3.29036
2	169890	72.3878
2	169894	23.0325
2	169899	1.64518
2	169905	1.64518
2	169918	14.8066
2	169921	8.22589
2	169926	6.58071
2	169928	1.64518
2	169929	1.64518
2	169936	46.065
2	169939	19.7421
2	169944	13.1614
2	169946	1.64518
2	169948	4.93553
[truncated: 80,010 more rows]
