# Supplementary material for: An MSC2 Promoter-lacZ Fusion Gene Reveals Zinc-Responsive Changes in Sites of Transcription Initiation That Occur across the Yeast Genome
Source: PLoS One. 2016 Sep 22;11(9):e0163256. doi: 10.1371/journal.pone.0163256 (PMC5033525; doi:10.1371/journal.pone.0163256)
Supplement: S2 Table — (XLSX) [file pone.0163256.s002.xlsx]

## Sheet: Genes with altered TSS
YAL011W
YAL042W
YAL062W
YBL029W
YBL054W
YBR033W
YBR045C
YBR083W
YBR241C
YBR259W
YBR284W
YCL044C
YCR014C
YCR032W
YDL033C
YDL130W-A
YDL234C
YDR018C
YDR077W
YDR083W
YDR128W
YDR166C
YDR175C
YDR309C
YDR312W
YDR363W
YDR386W
YDR460W
YDR463W
YDR511W
YDR532C
YEL012W
YER015W
YER054C
YFR031C
YGL011C
YGL044C
YGL115W
YGL121C
YGL122C
YGL133W
YGR013W
YGR043C
YGR055W
YGR059W
YGR142W
YGR184C
YGR188C
YGR271C-A
YHR033W
YHR038W
YHR047C
YHR048W
YHR077C
YHR154W
YHR176W
YIL019W
YIL041W
YIL045W
YIL120W
YIL123W
YIR002C
YIR003W
YJL033W
YJL034W
YJL035C
YJL048C
YJL055W
YJL078C
YJL087C
YJL092W
YJL099W
YJL115W
YJL129C
YJL133W
YJL139C
YJL153C
YJL167W
YJR089W
YJR095W
YJR105W
YJR148W
YJR155W
YKL028W
YKL033W-A
YKL045W
YKL067W
YKL127W
YKL151C
YKL172W
YKL178C
YKL182W
YKL194C
YKL197C
YKR009C
YKR023W
YKR064W
YKR095W
YKR102W
YLL016W
YLL019C
YLL039C
YLR030W
YLR035C
YLR045C
YLR086W
YLR107W
YLR117C
YLR121C
YLR127C
YLR131C
YLR137W
YLR188W
YLR189C
YLR213C
YLR215C
YLR433C
YLR438W
YML068W
YML109W
YMR011W
YMR017W
YMR137C
YMR182C
YMR207C
YMR227C
YMR243C
YMR251W
YMR315W
YNL004W
YNL074C
YNL088W
YNL095C
YNL124W
YNL173C
YNL227C
YNL256W
YNL270C
YNL283C
YNL294C
YNL299W
YNR018W
YNR022C
YNR040W
YOL027C
YOR056C
YOR058C
YOR106W
YOR123C
YOR141C
YOR192C
YOR267C
YOR338W
YPL009C
YPL076W
YPL167C
YPL168W
YPL176C
YPL207W
YPL231W
YPL258C
YPL274W
YPR002W
YPR007C
YPR179C
